# Supplementary material for: Clinical molecular subtyping reveals intrinsic mesenchymal reprogramming in gastric cancer cells
Source: Exp Mol Med. 2023 May 1;55(5):974–86. doi: 10.1038/s12276-023-00989-z (PMC10238377; doi:10.1038/s12276-023-00989-z)
Supplement: Supplementary file 2 — Dataset 1-3 [file 12276_2023_989_MOESM2_ESM.xlsx]

## Sheet: 1.PAMlist
id	Inf	Int	Gst	Int/s	Msc
C7	-0.3094	-0.5979	0.1086	-0.4918	1.0843
HSPB6	-0.3623	-0.6024	0.0048	-0.288	1.0342
PGM5	-0.2993	-0.7768	0.0956	-0.2473	1.0291
FHL1	-0.3449	-0.6935	0.1554	-0.3397	1.0235
OGN	-0.3596	-0.6538	0.0985	-0.3089	1.0192
THBS4	-0.1537	-0.7879	-0.0814	-0.1594	1.0115
SCRG1	-0.263	-0.6789	0.0708	-0.3311	1.0109
DQ895626	-0.324	-0.6879	0.1768	-0.3672	1.0099
RGMA	-0.2803	-0.7355	0.0716	-0.2304	0.9844
CNN1	-0.2459	-0.6977	-0.0272	-0.1752	0.9725
CPXM2	-0.2321	-0.578	-0.1168	-0.2052	0.9576
SFRP1	-0.3091	-0.6016	0.1012	-0.3037	0.9307
C7orf58	-0.2457	-0.6639	0.1255	-0.3183	0.9305
ABI3BP	-0.0276	-0.6375	0.1553	-0.547	0.921
SMOC2	-0.3147	-0.7603	-0.0176	0	0.9143
MYLK	-0.1519	-0.7427	-0.0502	-0.1203	0.9128
SPARCL1	-0.1623	-0.8788	0.1525	-0.1722	0.9052
LMO3	-0.3765	-0.5548	0.0017	-0.1704	0.9047
DACT3	-0.3384	-0.5591	0	-0.1867	0.9046
MFAP4	-0.355	-0.7737	0.2718	-0.2171	0.9005
KIAA0353	-0.2507	-0.4605	-0.1221	-0.2297	0.896
CRYAB	-0.2343	-0.6757	0	-0.1461	0.8938
PRUNE2	-0.3401	-0.5258	-0.0141	-0.1857	0.8933
MSRB3	-0.2158	-0.7162	-0.0645	-0.055	0.8922
LMOD1	-0.2358	-0.5178	-0.0465	-0.2485	0.8899
PDLIM3	-0.1401	-0.852	0.027	-0.0806	0.8873
FLNC	-0.3552	-0.386	-0.1	-0.2177	0.8812
DES	-0.2199	-0.5532	0	-0.2636	0.8812
TAGLN	-0.1611	-0.7574	-0.0091	-0.0944	0.877
PODN	-0.2743	-0.7086	0.1203	-0.1826	0.8767
HSPB7	-0.2524	-0.5256	-0.0483	-0.2081	0.8753
MAMDC2	-0.4435	-0.5892	0.2555	-0.2731	0.869
HSPB8	-0.3082	-0.5629	-0.0083	-0.1491	0.8652
ABCA8	-0.394	-0.6347	0.4702	-0.4626	0.8636
KCNMA1	0.0091	-0.5993	-0.1128	-0.2961	0.8596
DARC	-0.1734	-0.6673	0.3241	-0.4764	0.8579
FRZB	-0.2242	-0.5912	0.1029	-0.3033	0.8575
SORBS1	-0.3162	-0.4776	-0.0012	-0.222	0.8555
CLIP3	-0.223	-0.6307	-0.0188	-0.1263	0.8493
C14orf132	-0.4072	-0.5868	0.0442	-0.0837	0.8457
NEXN	-0.0367	-0.5436	-0.1157	-0.2759	0.8445
SPON1	-0.3637	-0.6896	0.1591	-0.1208	0.8418
MGP	-0.1141	-0.8839	0.1645	-0.1423	0.8386
RNF150	-0.2065	-0.4355	-0.0975	-0.2422	0.8333
ZCCHC24	-0.1922	-0.5721	0.004	-0.2294	0.833
PPP1R3C	-0.3997	-0.6615	0.0716	-0.0264	0.8328
JAM3	-0.2704	-0.6382	0.067	-0.1478	0.8262
MRGPRF	-0.2345	-0.5691	-0.055	-0.105	0.8158
FERMT2	-0.2598	-0.6313	-0.0479	-0.0285	0.8157
RBPMS2	-0.3627	-0.5128	-0.0011	-0.1002	0.8145
BNC2	-0.1166	-0.5702	-0.0875	-0.1722	0.8139
MYL9	-0.1929	-0.5976	-0.0917	-0.0762	0.8138
CALD1	-0.3077	-0.305	-0.0799	-0.2769	0.812
SDPR	-0.3055	-0.6072	0.1799	-0.235	0.8106
CHRDL2	-0.2196	-0.5815	0.0052	-0.1691	0.8081
RERG	-0.2506	-0.6029	-0.0053	-0.0952	0.8081
KCNMB1	-0.1583	-0.6817	0.0808	-0.186	0.8029
SYNC	-0.1868	-0.4936	-0.1521	-0.1062	0.7946
LEPR	-0.3876	-0.4224	0.0625	-0.2181	0.792
FAM129A	0	-0.6394	0.0604	-0.3402	0.7872
DPYSL3	-0.1283	-0.7013	-0.1318	0.024	0.7858
SLIT2	-0.1215	-0.5824	-0.0757	-0.1271	0.7795
C21orf34	-0.2053	-0.5012	-0.0874	-0.125	0.7792
JAM2	-0.1713	-0.6117	0.1648	-0.293	0.7777
LIMS2	-0.2281	-0.3766	-0.1282	-0.1866	0.7753
COX7A1	-0.257	-0.5967	0.0222	-0.0995	0.7749
TCEAL2	-0.2228	-0.5589	0.0255	-0.1644	0.7708
PDE7B	-0.3233	-0.4599	0.1782	-0.3183	0.7707
SETBP1	-0.2732	-0.4269	0.0834	-0.304	0.7692
SMTN	-0.2668	-0.3892	-0.1507	-0.113	0.7689
EML1	-0.2613	-0.6041	0.0021	-0.062	0.768
RCAN2	-0.2838	-0.6253	0.2712	-0.2691	0.7665
CYP1B1	0.1045	-0.7194	0	-0.2544	0.7632
GTF2A1L	-0.2597	-0.4291	-0.1143	-0.1055	0.7622
GUCY1A3	0.0153	-0.774	-0.0833	-0.0422	0.7617
SVEP1	-0.2293	-0.6592	0.0523	-0.0737	0.7616
SRPX	-0.351	-0.6405	0.2294	-0.1504	0.7597
IGF1	-0.2066	-0.5497	0.0499	-0.1944	0.7574
NDN	-0.2005	-0.7558	0.088	-0.0264	0.7537
MYH11	-0.2449	-0.7164	0.2228	-0.1514	0.7528
CYBRD1	-0.1822	-0.7977	0.238	-0.1347	0.7496
RECK	-0.2023	-0.5433	0.0708	-0.2089	0.7445
ANKRD35	-0.2034	-0.4693	0	-0.2118	0.7438
SSPN	-0.2172	-0.4398	-0.0164	-0.1997	0.7432
COL14A1	-0.2438	-0.4204	0.0138	-0.2372	0.7399
SERPINF1	-0.1174	-0.6745	-0.0061	-0.0555	0.7378
PNCK	-0.3308	-0.3658	-0.1408	-0.0533	0.7365
PDE1A	-0.2801	-0.5605	0.1767	-0.2131	0.7355
CXCL12	-0.0373	-0.7037	0.1722	-0.2739	0.7355
BARX1	-0.2154	-0.4227	-0.0931	-0.1371	0.7345
CASQ2	-0.1886	-0.3921	-0.0631	-0.2156	0.7324
LOC284297	-0.2831	-0.4478	-0.03	-0.1104	0.7321
FEZ1	-0.147	-0.6466	0.0257	-0.0941	0.7291
TMEM100	-0.2912	-0.4477	0.2148	-0.3428	0.7286
KIAA1881	-0.2657	-0.3153	-0.0634	-0.221	0.7283
PLAC9	-0.2683	-0.5975	0.1844	-0.1834	0.7266
TPM2	-0.291	-0.5143	-0.0546	-0.0082	0.7264
DIXDC1	-0.194	-0.5466	0.0608	-0.1762	0.721
MXRA7	-0.2891	-0.5163	-0.0875	0.0119	0.7207
MN1	-0.2161	-0.6356	-0.1368	0.1143	0.7201
TMEM47	-0.2304	-0.5542	0.1132	-0.1808	0.7164
NR2F1	-0.3476	-0.442	0.0508	-0.1299	0.7125
CPE	-0.2142	-0.6413	0.1689	-0.1535	0.7109
PDE5A	-0.3452	-0.22	0.0128	-0.3146	0.7108
MOXD1	-0.0893	-0.6782	-0.0361	-0.0092	0.7043
GYPC	0.0161	-0.597	0.1158	-0.3491	0.701
EPHA3	-0.1807	-0.4557	-0.0403	-0.1423	0.6995
SFRP2	-0.0813	-0.7327	-0.1009	0.0864	0.6994
RSPO3	-0.0374	-0.5918	0.0657	-0.2433	0.6985
MEIS1	-0.0665	-0.4211	-0.0343	-0.2762	0.6967
GREM1	-0.0371	-0.8046	0.0522	-0.0172	0.6959
TSHZ3	-0.1622	-0.5046	-0.0555	-0.0884	0.6933
FXYD6	-0.203	-0.4752	-0.0704	-0.0632	0.6884
hCG_1806964	-0.2236	-0.3177	-0.1463	-0.1309	0.6878
ISL1	-0.4035	-0.3876	0.1374	-0.1876	0.6877
NRXN2	-0.2705	-0.3804	-0.0384	-0.1272	0.6865
MAP1B	-0.1729	-0.4841	-0.0426	-0.1017	0.6848
ACTG2	-0.2781	-0.5882	0.1499	-0.1033	0.6843
PPP1R14A	-0.3864	-0.4104	-0.0173	-0.0102	0.6796
FCER1A	-0.2755	-0.4804	0.294	-0.3376	0.6773
FIBL-5	-0.1483	-0.5774	0.0816	-0.1527	0.6768
VIP	-0.1925	-0.3823	0.0352	-0.2653	0.6767
CCL14	-0.2637	-0.4426	0.2235	-0.3163	0.6742
ISM1	-0.1622	-0.4964	-0.2403	0.0801	0.6737
NBLA00301	-0.1881	-0.266	-0.1919	-0.1524	0.6725
LHFP	-0.0948	-0.6661	0.0134	-0.0351	0.6664
DDR2	-0.1053	-0.5555	-0.0427	-0.066	0.6654
SVIL	-0.2386	-0.3897	-0.1612	-0.0061	0.6646
GFRA1	-0.2677	-0.3599	0.1786	-0.3415	0.664
DQ896124	-0.2811	-0.7519	0.2051	0.017	0.6636
CSRP1	-0.1796	-0.3316	-0.0583	-0.2074	0.663
PRICKLE2	-0.2157	-0.5074	-0.0355	-0.0226	0.6622
FNBP1	0.0565	-0.6052	0.0725	-0.2867	0.6589
SYT11	-0.0446	-0.6245	-0.0097	-0.0721	0.6586
AK055214	-0.183	-0.3496	-0.0416	-0.1919	0.6543
PBX3	-0.0795	-0.5003	-0.0772	-0.0963	0.653
TGFB1I1	-0.2082	-0.3959	-0.1396	-0.0312	0.6518
ECM2	-0.0852	-0.5719	-0.036	-0.0565	0.651
AP1S2	0.0319	-0.6204	-0.0324	-0.1255	0.6492
ASB5	-0.135	-0.2791	-0.2181	-0.1309	0.6471
PALLD	0	-0.559	-0.1068	-0.078	0.6463
CILP	0.0412	-0.5402	-0.0217	-0.2193	0.6462
TACR2	-0.0766	-0.3	-0.213	-0.1622	0.6449
IL28B	-0.1143	-0.2888	-0.1519	-0.1959	0.6433
PRICKLE1	-0.2294	-0.4454	0.0916	-0.1844	0.6429
PTRF	-0.2407	-0.357	-0.0695	-0.0948	0.6414
TMOD1	-0.3225	-0.3808	0	-0.0689	0.6412
COLEC12	-0.0438	-0.6523	0.0721	-0.1175	0.6412
GAS1	-0.027	-0.6591	-0.142	0.0732	0.6407
PI16	-0.1262	-0.4545	0.0886	-0.2577	0.6405
TGFBR3	-0.251	-0.3369	0	-0.1812	0.6378
CCL19	0.1125	-0.5422	0.3146	-0.5935	0.6352
CACNA1H	-0.2552	-0.3531	-0.0781	-0.0704	0.6345
FBLN1	-0.2761	-0.7515	0.1699	0.0796	0.6337
C1S	0.2124	-0.7975	-0.0474	-0.0711	0.633
FILIP1L	-0.1238	-0.631	0.0919	-0.0788	0.6325
MGC24103	-0.1691	-0.2096	-0.0872	-0.2724	0.6301
COL8A1	-0.0891	-0.5397	-0.2325	0.1084	0.6263
CAP2	-0.2676	-0.3608	-0.2242	0.0785	0.6236
EFEMP1	-0.0168	-0.8559	0.1485	0	0.6233
FSTL1	-0.0859	-0.579	-0.1263	0.0504	0.6226
SHISA3	-0.2945	-0.3046	0.0613	-0.2165	0.6223
C9orf47	-0.0871	-0.506	-0.0567	-0.0656	0.6205
IL33	-0.1969	-0.4358	0.2848	-0.3742	0.6202
ZAK	-0.1954	-0.4546	-0.2253	0.1173	0.6182
ALDH1A3	-0.0777	-0.4666	0.0163	-0.1906	0.615
ROR2	-0.155	-0.4902	-0.0796	0	0.6144
CAV1	-0.1516	-0.5323	0	-0.0414	0.6143
PLSCR4	-0.239	-0.4635	0.003	-0.0423	0.6136
MFAP5	-0.1348	-0.7701	0.1903	0	0.6101
AK001020	-0.2348	-0.3038	0.0816	-0.272	0.6094
A2M	-0.1075	-0.4374	0.1238	-0.2841	0.6067
BCHE	-0.1824	-0.3263	-0.059	-0.1442	0.6066
KANK2	-0.171	-0.4345	-0.0016	-0.096	0.6032
CBX7	-0.1639	-0.2773	0.0539	-0.3208	0.5987
PALM	-0.2754	-0.5387	-0.0137	0.0959	0.5983
PDK4	-0.4306	-0.4237	0.3845	-0.2528	0.5972
SLIT3	-0.2109	-0.4173	0	-0.086	0.5952
TPM1	-0.1842	-0.4785	0.0437	-0.0886	0.5935
HEYL	-0.1184	-0.4341	-0.0864	-0.0486	0.591
GEM	-0.1208	-0.4706	-0.041	-0.0509	0.5897
SERPING1	0.2854	-0.6985	-0.0475	-0.1787	0.5875
LRRC32	-0.1024	-0.4652	-0.0871	-0.0237	0.585
GPBAR1	-0.1345	-0.3611	0.0699	-0.2615	0.5848
RAB23	-0.075	-0.444	-0.1904	0.0198	0.5768
MATN2	-0.4871	-0.2063	0.2847	-0.3034	0.5763
EMILIN1	-0.0737	-0.5513	-0.0182	-0.0167	0.5762
ATP2B4	0	-0.3169	-0.1232	-0.2158	0.5756
ARMCX2	-0.1747	-0.6582	0.0564	0.0755	0.5736
SFRP4	-0.091	-0.6708	-0.207	0.2783	0.5726
MYOM1	-0.43	-0.168	0.1604	-0.2701	0.5721
RGS4	-0.1068	-0.5352	-0.1218	0.0792	0.5721
BC156670	-0.0888	-0.5855	0.0896	-0.0778	0.5689
KLF9	-0.2715	-0.4187	0.2116	-0.1997	0.5682
PTGDS	0.0311	-0.6253	0.4135	-0.4552	0.5677
ANGPTL2	-0.1375	-0.5818	-0.0699	0.1098	0.5666
PRKCB	0.2576	-0.533	0.1555	-0.4984	0.5657
OLFML3	-0.0293	-0.5478	-0.0629	-0.0041	0.5655
TNC	-0.1162	-0.4768	-0.1437	0.0587	0.5643
LOC387763	-0.1272	-0.6303	0.1182	-0.0217	0.5641
REEP1	-0.3764	-0.2574	-0.0007	-0.05	0.5623
GNG11	-0.1249	-0.6001	0.1463	-0.0752	0.5603
ZBTB16	-0.255	-0.269	0.1721	-0.316	0.56
AHNAK2	-0.2846	-0.1912	-0.1984	-0.0053	0.5576
ADAMTS1	-0.1304	-0.4385	0.1517	-0.2322	0.5573
DCN	-0.1022	-0.707	0.1675	-0.0046	0.5572
CGNL1	-0.3072	-0.6283	0.1115	0.1274	0.5566
C3orf70	-0.3532	-0.3922	0	0.0434	0.5552
CDH11	0.0223	-0.6681	-0.1367	0.1182	0.5551
ELN	-0.2463	-0.4362	0.0279	-0.0176	0.5543
CTSG	-0.3146	-0.4503	0.3144	-0.2074	0.5515
IGFBP7	0	-0.7262	0.0055	0.0534	0.5505
RGS5	-0.1761	-0.5724	0.2634	-0.154	0.5487
SH3BGRL	0.0415	-0.484	0.0889	-0.2813	0.5485
IGFBP4	-0.1753	-0.4503	0	-0.0195	0.5415
TIMP2	-0.0858	-0.6524	0	0.0868	0.5397
CLDN5	-0.223	-0.4707	0.2466	-0.1881	0.5391
PLA2G4C	0.0257	-0.3627	-0.0576	-0.2239	0.5383
AL080095	-0.0432	-0.369	-0.115	-0.087	0.536
EU176523	-0.1962	-0.5912	0.2916	-0.1297	0.536
RGMB	-0.1966	-0.2546	0.0197	-0.2108	0.5359
CLDN11	-0.2461	-0.4497	0.1064	-0.0534	0.5338
GREM2	-0.3006	-0.3965	0.2975	-0.2352	0.5326
AK130049	-0.0479	-0.5835	-0.0772	0.0825	0.5315
FBXO32	-0.2626	-0.343	-0.1464	0.0914	0.5313
NBEA	-0.2613	-0.4049	0.0058	0	0.531
KIAA1439	-0.218	-0.1489	0.0375	-0.3078	0.5305
PCDH18	-0.2415	-0.4589	0.1236	-0.06	0.5303
TIMP3	-0.0455	-0.6306	-0.0268	0.0825	0.5298
CD34	-0.0208	-0.4451	-0.0043	-0.1258	0.5297
CFD	-0.0955	-0.3736	0.1587	-0.3003	0.5294
LAGY	0.0228	-0.7164	0	0.0665	0.5286
DIO2	-0.1355	-0.491	0.017	-0.017	0.5279
GLT8D2	-0.0785	-0.5808	-0.0596	0.0942	0.5276
ARMCX1	-0.1482	-0.6634	0.063	0.1054	0.5274
MKX	-0.198	-0.359	-0.2587	0.1618	0.5265
CBX6	-0.2759	-0.4535	-0.0251	0.1091	0.5234
OLFM1	-0.2812	-0.398	0.2517	-0.1968	0.5231
RASSF2	0.0975	-0.4951	0.1273	-0.3235	0.5225
LPPR4	-0.0752	-0.4192	-0.0889	-0.0181	0.522
DPT	-0.0771	-0.3619	0.0487	-0.217	0.5217
MAN1C1	-0.0295	-0.5082	0.0722	-0.1337	0.5212
CLEC3B	-0.2851	-0.3873	0.3043	-0.2488	0.5197
ISLR	-0.002	-0.408	-0.2656	0.0593	0.5183
MFRP	-0.1604	-0.4893	-0.0098	0.0385	0.5179
ACTC1	-0.1928	-0.3692	0.0231	-0.0804	0.5157
GSN	-0.2039	-0.3881	0.1452	-0.164	0.5146
AF086381	-0.3025	0	0.0305	-0.3548	0.5116
ANTXR1	-0.0914	-0.5505	-0.1541	0.1838	0.5093
TSPAN7	-0.3648	-0.2611	0.1683	-0.1667	0.5082
AEBP1	-0.0457	-0.4955	-0.0801	0.0243	0.5073
FBLN2	-0.0032	-0.5592	-0.1129	0.0824	0.5065
SLCO2A1	-0.3235	-0.3294	0.3403	-0.2879	0.5034
SOD3	-0.0367	-0.4201	0.0396	-0.1622	0.5018
SNRPN	0	-0.7097	0.2756	-0.1351	0.5017
PRRX1	0.047	-0.5861	-0.1965	0.1379	0.4975
CH25H	-0.1395	-0.5878	0.3067	-0.1501	0.4969
TCEAL3	-0.2085	-0.5504	0.1541	0	0.4948
LRRC17	-0.306	-0.4301	0.1697	-0.034	0.4937
SORBS2	-0.175	-0.4237	0.1191	-0.1045	0.4932
TCF21	-0.1994	-0.5405	0.2506	-0.0897	0.4932
ARHGAP15	0.2528	-0.5971	0.2198	-0.4048	0.4918
LUM	-0.0186	-0.5666	-0.0523	0.0647	0.491
COL16A1	-0.3042	-0.2565	-0.0114	-0.0198	0.4909
SCG5	-0.3238	-0.4035	0.2131	-0.0796	0.4888
COL15A1	0	-0.54	-0.072	0.0397	0.4872
RFTN1	0.1024	-0.4895	0.0173	-0.1904	0.4871
CCDC136	-0.1956	-0.1441	-0.1004	-0.1332	0.4838
SPOCK1	0	-0.5264	-0.2874	0.2315	0.4836
PGCP	-0.2427	-0.5281	0.1493	0.0241	0.4823
ACACB	-0.4275	-0.087	0.2677	-0.3458	0.4804
C7orf41	-0.5083	-0.1709	0.113	-0.0502	0.4802
LDOC1	-0.1817	-0.5239	0.1362	0	0.4798
FRMD6	-0.0035	-0.6134	-0.103	0.1581	0.4798
SGCE	-0.2245	-0.6003	0.0789	0.149	0.4791
NCALD	-0.1444	-0.356	0.0405	-0.1081	0.4788
WNT2B	-0.1737	-0.3575	0.1332	-0.167	0.4784
RARRES2	-0.069	-0.5992	0.0049	0.085	0.4783
MYH10	-0.1563	-0.6001	-0.1371	0.3091	0.4777
IGFBP6	-0.1112	-0.5294	0.0078	0.0527	0.4752
DACT1	-0.1656	-0.4047	-0.0616	0.0565	0.4751
THBS1	0.0654	-0.6332	-0.084	0.0926	0.4734
HSPA2	-0.252	-0.4077	-0.0235	0.102	0.4715
IL11RA	-0.2093	-0.0759	-0.0022	-0.2655	0.4713
TMEM119	0.0052	-0.5839	0.0762	-0.0503	0.4712
CRISPLD2	0.0418	-0.6789	0.0733	0	0.4705
ITM2A	0.1554	-0.6463	0.3842	-0.3978	0.4681
CFH	0.1364	-0.6099	0.1977	-0.244	0.4671
PROS1	-0.4379	-0.2891	0.0383	0.0747	0.4665
ARHGEF6	0.2023	-0.5297	0.1613	-0.3438	0.4653
FOXF2	-0.2921	-0.3777	0.1362	-0.0308	0.4627
TXNIP	-0.0458	-0.2757	0.2112	-0.4101	0.4618
HOXA5	-0.4016	-0.166	-0.0501	0.0276	0.4602
FAM46B	-0.1838	-0.2093	-0.1204	-0.0318	0.4594
VIM	0.0835	-0.6708	0.0569	0	0.4578
APLNR	-0.0796	-0.3974	0.1018	-0.1546	0.4575
EVL	0.1664	-0.4622	0.0823	-0.2972	0.4569
RAB31	0.068	-0.599	-0.1904	0.1746	0.4565
HTRA1	-0.1089	-0.3727	-0.1085	0.0449	0.4535
THBS2	0.0256	-0.5092	-0.3173	0.2431	0.4533
EFHD1	-0.1845	-0.492	0.1115	0.0088	0.4522
PMP22	-0.017	-0.5021	0	0	0.4504
PDGFRL	-0.101	-0.5002	-0.1095	0.173	0.447
GIMAP7	0.2895	-0.4536	0.2108	-0.517	0.446
COL6A2	-0.0356	-0.4565	-0.0444	0.0182	0.4432
DKK3	-0.1918	-0.5481	0.0144	0.1731	0.4411
KIT	-0.2691	-0.4518	0.3481	-0.1464	0.4396
GPER	-0.344	-0.3085	0.2502	-0.1327	0.4385
CTSK	-0.0085	-0.5814	0	0.0784	0.4365
FMOD	-0.1134	-0.4618	0.1957	-0.1244	0.4364
PRNP	-0.0277	-0.4972	-0.0208	0.0383	0.4359
PHLDA3	-0.0074	-0.2675	-0.1381	-0.0803	0.4355
C10orf10	-0.1134	-0.2457	-0.109	-0.0362	0.4334
GJA1	-0.0829	-0.49	-0.0249	0.0852	0.433
COL4A5	-0.3014	-0.2947	0.1523	-0.0855	0.4328
FNDC1	0.0355	-0.6312	-0.2815	0.346	0.4328
COL6A3	0.0104	-0.5638	-0.1368	0.1669	0.4326
CCL21	-0.0071	-0.4799	0.2407	-0.2336	0.4321
TYRP1	-0.1791	-0.4733	0.3074	-0.1544	0.4312
NGFRAP1	-0.1866	-0.5643	0.1255	0.0951	0.4297
C5orf13	-0.171	-0.4503	-0.0813	0.1808	0.4265
GAS6	-0.1438	-0.1306	0.017	-0.2494	0.4263
LY86	0.1488	-0.4354	0.1202	-0.3058	0.424
TSPAN18	-0.3312	-0.2295	-0.0289	0.0558	0.4215
OSR1	-0.3028	-0.1976	0.0222	-0.0419	0.4172
PTGER1	-0.3062	-0.3974	0.4062	-0.1949	0.4157
DKFZp761B15121	0	-0.3941	-0.1443	0.0423	0.4127
VCAN	-0.0047	-0.4649	-0.1671	0.1523	0.4099
CTGF	-0.0496	-0.5067	0.0638	0.0041	0.4075
NAPSB	0.2205	-0.4084	0.2116	-0.4581	0.4066
FGL2	0.4242	-0.654	0.0244	-0.2142	0.406
C4orf18	-0.0597	-0.5396	-0.0079	0.1319	0.4045
GPNMB	0.3876	-0.6605	-0.085	-0.0539	0.4019
TSC22D3	0.0083	-0.4675	0.2637	-0.2611	0.4015
F13A1	0.0092	-0.4684	0.1267	-0.134	0.4014
SERPINE2	-0.1453	-0.4493	0.0131	0.0847	0.3998
PTPLA	-0.0575	-0.2931	-0.1454	0.0195	0.3991
LTBP4	-0.2407	-0.1589	0.1278	-0.209	0.3983
NKX3-2	-0.1966	-0.3064	-0.1808	0.1879	0.3955
SERTAD4	-0.306	-0.162	-0.0001	-0.0093	0.3933
GZMK	0.4408	-0.5256	0.1983	-0.5007	0.3923
GPR183	0.2024	-0.5282	0.1794	-0.2769	0.3917
COL6A1	-0.0141	-0.3637	-0.1276	0.0461	0.3903
CR2	-0.0513	-0.2921	0.2853	-0.3748	0.3902
HDC	-0.2972	-0.2515	0.4961	-0.399	0.3886
DQ894548	0.2304	-0.5756	0.209	-0.2759	0.3871
RGS2	-0.1035	-0.2316	0.1514	-0.2599	0.3845
CPZ	-0.0111	-0.3961	-0.0961	0.058	0.3803
OLFML2B	0.0977	-0.4055	-0.1773	0.0383	0.3764
CD79B	0.078	-0.3563	0.33	-0.4629	0.3763
COL3A1	-0.0143	-0.5129	-0.1179	0.2015	0.3761
GPR177	-0.3783	-0.1704	0.1047	-0.0332	0.3759
CES1	-0.3376	-0.3531	-0.0242	0.2326	0.3754
GIMAP5	0.3365	-0.4076	0.1289	-0.4411	0.3721
PCOLCE	-0.0594	-0.457	-0.0684	0.1477	0.3683
AMY2A	-0.1688	0.018	0.0428	-0.3428	0.3628
C3	0.3741	-0.5882	-0.0024	-0.1446	0.3623
ITGA8	-0.1452	-0.1648	0.1835	-0.2909	0.3592
SPIRE1	-0.2101	-0.2277	-0.0256	0.0204	0.3587
PDGFRA	-0.1254	-0.5109	0.2249	0	0.3553
DKFZP564O0823	-0.2348	-0.3418	0.3224	-0.163	0.3551
VCAM1	0.2862	-0.4785	0.0279	-0.2115	0.3522
NOX4	0.0934	-0.2912	-0.3778	0.1442	0.3506
TSPYL5	-0.2169	-0.4426	0.0749	0.1394	0.35
GAPT	0.0181	-0.3373	0.2288	-0.304	0.3479
C1QTNF1	-0.307	-0.1261	-0.0147	0.005	0.3476
C8orf84	-0.3123	-0.3263	0.1043	0.0819	0.3468
ACOX2	-0.3573	-0.1683	0.0984	-0.0127	0.346
RGS11	-0.3703	0.0327	0.1252	-0.2393	0.343
ANKRD29	0.0956	-0.2818	0.1496	-0.3444	0.3416
RAB34	-0.2381	-0.339	-0.0563	0.2048	0.3398
CCR7	0.1632	-0.3669	0.2722	-0.4282	0.3389
AK095715	-0.4668	-0.2661	0.1166	0.1536	0.3373
STOM	-0.0426	-0.3779	0.0633	-0.0287	0.3358
MAL	-0.1649	-0.3371	0.5152	-0.3829	0.3353
COMP	-0.1498	-0.3243	-0.1484	0.2057	0.3352
SCG2	-0.1743	-0.3139	0.1411	-0.0508	0.3347
CYR61	-0.0876	-0.4239	0.1016	0.0042	0.3343
SEMA6A	-0.5912	-0.0131	0.1004	0.0287	0.3332
TCEA2	0.0256	-0.4277	-0.0583	0.0613	0.3332
CLEC11A	-0.0239	-0.4051	-0.0315	0.0734	0.3324
GIMAP4	0.3948	-0.4719	0.1057	-0.3594	0.3322
CSF1R	0.3036	-0.5099	0.0582	-0.1982	0.3305
LY96	0.3074	-0.4951	0.0198	-0.1803	0.3303
DLC1	-0.2989	0.0946	-0.0674	-0.1512	0.33
PPAP2B	-0.0569	-0.6209	0.2537	0.038	0.3295
GPX8	-0.0238	-0.3738	-0.0265	0.0423	0.3285
CKB	-0.4121	-0.1688	0.1283	0.0118	0.3268
GSPT2	-0.1392	-0.4522	0.1179	0.0699	0.3268
CRIP2	-0.1431	-0.388	0.1296	0.0002	0.3256
SLC25A4	-0.3484	-0.1931	0.1243	0	0.3222
COL1A2	0.0478	-0.5665	-0.1396	0.2736	0.3175
C4orf31	-0.2912	-0.311	0.1909	0.0036	0.3167
PFN2	-0.3729	-0.3133	-0.0627	0.3269	0.3167
PID1	-0.3644	-0.3021	0.1019	0.1398	0.3165
HOXB5	-0.42	0.172	-0.1473	-0.0331	0.3147
DQ896379	0.0418	-0.303	0.3565	-0.4376	0.3143
CCL2	0.2092	-0.6286	0.0521	0.0083	0.3132
MAFB	0.3275	-0.5646	-0.0131	-0.0611	0.3128
ADAMTSL2	-0.2941	-0.2166	-0.1098	0.2129	0.3121
C4orf7	0	-0.3122	0.2443	-0.2718	0.311
CD37	0.2726	-0.4665	0.28	-0.3928	0.3068
CYFIP2	0.0003	-0.2302	0.1734	-0.2955	0.3062
HOXB2	-0.1128	-0.3625	-0.0252	0.1336	0.3044
CD52	0.3634	-0.4578	0.2797	-0.4756	0.3044
KLF2	-0.1124	-0.2289	0.3308	-0.327	0.3032
SEPP1	-0.3278	-0.4204	0.3535	0.0094	0.3021
CD48	0.3686	-0.445	0.2267	-0.4406	0.3018
MS4A6A	0.4625	-0.6115	0.0928	-0.2299	0.3002
PPP1R16B	0.2205	-0.3568	0.1898	-0.3616	0.2965
NLGN4X	-0.0985	-0.4021	0.1009	0.0368	0.296
FAP	0.1003	-0.4696	-0.2343	0.2515	0.2907
TPSAB1	-0.0697	-0.5226	0.5252	-0.2373	0.2902
CXCR5	0.0598	-0.2789	0.2906	-0.3851	0.2878
RASL11B	-0.1445	-0.3213	0.0422	0.0609	0.2868
COL5A1	-0.0761	-0.3507	-0.1391	0.2168	0.2866
FAIM3	0.0697	-0.3329	0.3174	-0.3618	0.2852
CD36	-0.1027	-0.4227	0.3638	-0.1466	0.2799
EPDR1	-0.1677	-0.5621	0.0295	0.3393	0.2798
CPA3	-0.0841	-0.4797	0.5098	-0.2378	0.2769
RASAL3	0.2749	-0.246	0.0999	-0.4106	0.2758
PCDH20	-0.2851	-0.2421	0.1228	0.0409	0.2754
GABRP	0.0173	-0.1384	0.1698	-0.3601	0.2739
BANK1	0.0292	-0.2427	0.3561	-0.4379	0.2726
DKFZp434I0916	0.2139	-0.6252	-0.2976	0.3895	0.2716
DUSP1	-0.0162	-0.4038	0.1868	-0.0649	0.271
CD69	0.4193	-0.4865	0.2464	-0.4252	0.271
TBC1D10C	0.2815	-0.2375	0.1659	-0.4796	0.2706
P2RY8	0.2538	-0.3852	0.2169	-0.3554	0.2693
MTSS1	-0.2872	-0.3296	0.1841	0.0799	0.2691
AGT	-0.3263	-0.3356	0.1845	0.121	0.2672
ODZ3	-0.0265	-0.2488	-0.2274	0.1778	0.2671
ARHGAP9	0.3415	-0.3129	0.1532	-0.4391	0.2662
BLK	-0.0012	-0.2272	0.2565	-0.3111	0.2658
STOX2	-0.3076	-0.1956	0.2292	-0.0548	0.2647
LTB	0.1474	-0.259	0.1956	-0.3637	0.2637
POSTN	0.0706	-0.484	-0.0573	0.1592	0.263
MLLT11	-0.1822	-0.3239	-0.2285	0.391	0.2627
ADH1A	-0.116	-0.2147	0.65	-0.5831	0.2597
SLC7A2	-0.2432	-0.3525	0.1	0.1581	0.2561
DKFZp686C05222	0.2551	-0.2003	0.1719	-0.4816	0.2551
IGFBP3	-0.1397	-0.2959	-0.0807	0.1993	0.2549
IL23A	0.463	-0.3943	0.2032	-0.4934	0.2533
CD79A	0.2611	-0.4501	0.4735	-0.5109	0.2485
TLR10	0.1264	-0.2985	0.2412	-0.3302	0.2476
BU935198	0.3285	-0.4312	0.2076	-0.3369	0.2451
ECHDC2	-0.5992	0.1482	0.2395	-0.1508	0.2448
RHOBTB3	-0.2686	-0.2464	-0.0437	0.2407	0.2419
DCBLD2	-0.2196	-0.2575	-0.1001	0.2627	0.2415
CXCL13	0.4152	-0.3332	0.1652	-0.4633	0.2406
CD19	0.1683	-0.3675	0.3411	-0.3784	0.2376
LRMP	0.2294	-0.344	0.288	-0.4003	0.2339
BEX1	-0.3075	-0.3222	0.0316	0.2733	0.2327
EOMES	0.3432	-0.1523	-0.0076	-0.3945	0.2319
SNCAIP	-0.3218	-0.2825	0.0796	0.2051	0.2296
TMEM45A	0	-0.4548	0	0.1788	0.2296
IFI16	0.4329	-0.4361	0	-0.1998	0.2289
KHDRBS3	-0.405	-0.1912	-0.0062	0.2835	0.2282
BASP1	0.1685	-0.5157	0.1962	-0.0846	0.2264
DOCK2	0.3869	-0.5162	0.2076	-0.2757	0.222
KLRB1	0.2847	-0.4342	0.3756	-0.4241	0.2209
HEPH	-0.4601	0.2031	0.0018	-0.0757	0.2207
C10orf116	-0.3602	0.1228	0.2347	-0.2954	0.2194
TOX2	0.1022	-0.3799	0.1469	-0.1068	0.2175
AMICA1	0.2389	-0.3269	0.2744	-0.3935	0.2172
FYB	0.5389	-0.4647	0.0758	-0.328	0.2166
HCLS1	0.4133	-0.497	0.1882	-0.2918	0.2155
BC004287	-0.3356	-0.2055	0.0273	0.207	0.2142
SCRN1	-0.3562	-0.1635	-0.0192	0.2439	0.2131
CXCR4	0.2063	-0.5085	0.288	-0.1919	0.2116
C9orf61	0.0181	-0.1696	0.342	-0.4133	0.2081
DFNA5	-0.1043	-0.3886	-0.1534	0.388	0.2032
C3orf14	-0.0704	-0.5141	0.0382	0.2944	0.1989
IL18BP	0.5049	-0.2777	-0.1096	-0.2746	0.1983
CTHRC1	0.0922	-0.5286	-0.2082	0.4023	0.196
FGD2	0.282	-0.2198	0.1049	-0.3529	0.1944
IL7R	0.2295	-0.4897	0.311	-0.2294	0.1924
MGLL	-0.4129	0	0.2547	-0.11	0.1913
RGS1	0.3914	-0.4269	0.0624	-0.1979	0.1913
RBP1	-0.2632	-0.3174	-0.067	0.3872	0.1908
H2AFY2	-0.2458	-0.3073	0.0606	0.2276	0.1907
IFIT2	0.3538	-0.2542	-0.0589	-0.2054	0.189
ENPP2	0.173	-0.5708	0.3505	-0.1325	0.1882
WAS	0.4248	-0.414	0.1682	-0.3333	0.1879
HLA-DOA	0.6089	-0.4507	0.0397	-0.3341	0.1873
MAOA	-0.4622	-0.0563	0.3442	-0.0761	0.1855
TNFRSF13B	0.0878	-0.2601	0.365	-0.3754	0.1832
CD247	0.4436	-0.2972	0.1534	-0.4435	0.1812
CLECL1	0.2398	-0.3318	0.2259	-0.3002	0.1791
HLA-DMB	0.4769	-0.2774	0.058	-0.4006	0.179
LOC375295	-0.2076	-0.2812	-0.0383	0.2914	0.1787
SRGN	0.438	-0.5912	0.2197	-0.2053	0.1781
PVRIG	0.4299	-0.3603	0.1615	-0.373	0.1779
HLA-DQA1	0.6647	-0.6135	0.1564	-0.3175	0.1779
HMGCS2	-0.7892	0.0361	0.4899	-0.0307	0.1765
CORO1A	0.3637	-0.3231	0.1693	-0.3575	0.1752
KAL1	0.1188	-0.3683	-0.2818	0.314	0.1743
EVI2B	0.3869	-0.4568	0.2849	-0.3486	0.1724
HLA-DPA1	0.6383	-0.5169	0.131	-0.3591	0.171
BEX2	-0.2178	-0.3455	0.1846	0.1524	0.1686
HLA-DPB1	0.4638	-0.325	0.0899	-0.3573	0.1665
PTPRCAP	0.3397	-0.2741	0.1867	-0.3886	0.1638
TCEA3	-0.5739	0.0648	0.366	-0.1121	0.1629
DQ891719	0.2879	-0.1861	0.1344	-0.3818	0.1626
BNIP3	-0.2479	-0.3289	0.0783	0.2696	0.1604
AIF1	0.4407	-0.4498	0.0282	-0.1496	0.1601
SPOCK2	0.153	-0.4163	0.2544	-0.1454	0.1587
LOC400043	0.208	-0.4361	0.2262	-0.1457	0.158
SLC1A3	0.4093	-0.2095	-0.2361	-0.0968	0.1578
UCHL1	-0.1281	-0.3009	-0.0995	0.3243	0.1577
HCST	0.5404	-0.4392	0.1144	-0.3172	0.1537
COL1A1	0.0663	-0.3437	-0.2548	0.335	0.1522
ITGB2	0.4924	-0.4469	0	-0.1499	0.152
CD6	0.3836	-0.2293	0.1262	-0.3979	0.1496
CLIC6	-0.1773	-0.3378	0.3838	-0.0351	0.1496
COL10A1	0.1207	-0.4383	-0.3384	0.4644	0.1483
CD163	0.5197	-0.5329	-0.0198	-0.0594	0.1481
TYROBP	0.4875	-0.5139	0	-0.082	0.1469
MAP4K1	0.4112	-0.3137	0.1776	-0.3812	0.146
SLC16A9	-0.454	-0.0204	0.4435	-0.1613	0.143
COL12A1	-0.0204	-0.3304	-0.2058	0.3815	0.1392
SGSM1	-0.4355	-0.0641	0.2752	0.0098	0.1387
HLA-DOB	0.318	-0.2633	0.1893	-0.3519	0.1367
ITK	0.4716	-0.2795	0.0949	-0.379	0.1365
CD3D	0.5071	-0.3525	0.2001	-0.4309	0.1336
CD2	0.5696	-0.3901	0.1261	-0.3762	0.1316
RNASE1	0.0235	-0.3797	0.5347	-0.2967	0.1291
CD8A	0.6924	-0.3458	0.0939	-0.4876	0.1254
PVRL3	-0.1547	0.1383	0.2583	-0.3978	0.1245
CDKN1C	-0.2851	-0.2275	-0.0055	0.3459	0.1164
HLA-DRA	0.5303	-0.4067	0.1445	-0.3232	0.1142
IGLL3	0.2275	-0.3771	0.4096	-0.3398	0.114
RAC2	0.3862	-0.3032	0.2058	-0.358	0.1127
TGM2	0.3983	-0.3874	-0.096	0	0.1095
DNASE1L3	0	-0.2085	0.3948	-0.2804	0.1077
ALOX5AP	0.4231	-0.4283	0.0629	-0.1261	0.1067
APOE	0.4711	-0.4391	-0.09	0	0.1067
ADH1C	-0.0464	-0.1916	0.6836	-0.5169	0.1046
KBTBD11	-0.4228	0.2412	0.1557	-0.1486	0.1006
EVI1	0.0012	0.0665	0.2871	-0.4667	0.0938
CD74	0.5697	-0.4145	0.1273	-0.3014	0.0869
H19	-0.1895	-0.1968	-0.3583	0.5966	0.0854
HLA-DQB1	0.4247	-0.2588	0.0043	-0.2161	0.085
GHRL	-0.1586	-0.2753	0.7271	-0.3513	0.0809
NCF1	0.3904	-0.3743	0.2038	-0.2511	0.0798
ANPEP	-0.4401	0.0147	0.3707	-0.0841	0.0794
LTF	-0.0931	-0.2343	0.5509	-0.2818	0.0787
ERN2	-0.3767	0.3423	0.2478	-0.3435	0.0748
GZMH	0.6308	-0.2341	-0.0717	-0.3173	0.0748
PLA2G10	-0.5196	0.1	0.5211	-0.2343	0.0743
POU2AF1	0.1804	-0.2914	0.4507	-0.3752	0.0731
HLA-DRB3	0.457	-0.3269	0.1329	-0.2776	0.0699
C1QB	0.6039	-0.4485	-0.0206	-0.1228	0.0693
HLA-DMA	0.4533	-0.1546	0.1398	-0.4506	0.0689
CXCL14	-0.3236	-0.2143	0.4691	-0.0175	0.0683
HS3ST3A1	0.1606	-0.3237	-0.1819	0.2669	0.0662
CCL5	0.7171	-0.4103	0.1246	-0.4037	0.0653
C1QC	0.5709	-0.4364	-0.015	-0.1053	0.0635
FAM46C	0.2668	-0.3321	0.3893	-0.3392	0.0624
BC020889	0.1796	-0.5419	0.8239	-0.4595	0.0624
APCDD1	-0.227	-0.2836	-0.0375	0.4456	0.0611
VANGL2	-0.3615	-0.1242	0.0054	0.3484	0.059
TFF3	-0.5916	0.1372	0.2009	0.0905	0.0562
TNFSF4	0.3477	-0.3224	-0.2611	0.1918	0.0557
FCGR2A	0.4099	-0.4034	-0.0912	0.0667	0.0513
AKR1C2	-0.5494	-0.1256	0.596	-0.0106	0.051
TPD52	-0.4263	0.2219	0.2162	-0.1227	0.0488
IGLL1	0.2507	-0.4024	0.3675	-0.2197	0.0486
BX115874	-0.3536	0.268	0.2358	-0.2446	0.0454
PLEK	0.4721	-0.3341	0.0322	-0.1611	0.0448
CYP3A5	-0.3686	0.244	0.4486	-0.4036	0.0443
SST	-0.2518	-0.2428	0.6291	-0.1708	0.0442
SLC6A10P	-0.5799	0.2853	0	0.1429	0.0392
CHGA	-0.4476	-0.2331	0.7336	-0.1022	0.0371
MS4A8B	-0.3666	-0.0278	0.4877	-0.1434	0.034
IFI44	0.3982	-0.1163	0.0213	-0.2904	0.0331
FAM3D	-0.3406	0.1957	0.5035	-0.4166	0.0322
CMBL	-0.4	0.011	0.3817	-0.0702	0.0322
DQ896326	0.6219	-0.2335	0.0917	-0.4276	0.0311
DACH1	-0.455	0.0393	0.1961	0.109	0.0274
RARRES3	0.6363	-0.2413	0.0492	-0.3862	0.0253
TNFSF13B	0.594	-0.3244	0.0137	-0.2336	0.0242
NKG7	0.7106	-0.2855	0.0413	-0.3961	0.0234
QPCT	-0.1324	-0.2791	-0.0589	0.425	0.0225
DKFZp686O16217	0.4963	-0.5921	0.276	-0.1255	0.022
HLA-DRB1	0.4521	-0.1576	0.0052	-0.2662	0.0208
MCOLN2	0.3557	-0.1761	0.1261	-0.2766	0.0199
CAPN13	-0.2944	0	0.5099	-0.2388	0.0193
TM4SF4	-0.6473	0.0201	0.5443	-0.0024	0.0178
ZBTB7C	-0.2546	0.0644	0.4195	-0.2636	0.0164
Z18334	0.2965	-0.2822	0.2965	-0.2682	0.0108
APOC1	0.5212	-0.2193	-0.2193	-0.0274	0.0105
CLDN15	-0.3681	0.2361	0.2414	-0.1628	0.0084
EYA2	0	-0.3254	0.3823	-0.0378	0.0073
IFI44L	0.4382	-0.1446	-0.0185	-0.2109	0.0055
VSIG2	-0.2824	-0.0265	0.7513	-0.4242	0.0028
HYAL1	-0.2395	0	0.4837	-0.2402	0.0002
MUC20	-0.5648	0.1053	0.1877	0.1875	0
REG4	-0.4444	0.0806	0.5078	-0.1724	0
FCGBP	-0.2473	-0.007	0.6058	-0.3283	0
ANXA10	-0.1705	-0.0204	0.7533	-0.5199	0
HPGD	-0.2585	-0.0664	0.616	-0.2677	0
MT1M	-0.1699	-0.0849	0.4746	-0.1887	0
TNFRSF19	-0.0475	-0.2895	-0.0515	0.3997	0
CAMK1G	0.2832	-0.3601	0.3529	-0.2077	0
MGC29506	0.3331	-0.3632	0.474	-0.3537	0
IGKC	0.4627	-0.652	0.5243	-0.2339	0
CAPN5	-0.2595	0.168	0.3372	-0.2464	-0.0021
PROM2	-0.3826	0.1838	0.3905	-0.2055	-0.003
CAPN9	-0.5103	-0.0607	0.7883	-0.2044	-0.0041
PGA3	-0.212	-0.1775	0.8039	-0.3567	-0.0046
NTN3	0.5281	-0.5753	0.3934	-0.2284	-0.0052
KCNE2	-0.0659	-0.1116	0.5837	-0.3397	-0.007
PGA5	-0.2024	-0.1856	0.806	-0.3555	-0.0074
TNFRSF17	0.3082	-0.4241	0.5407	-0.3242	-0.0078
C1orf125	-0.306	0.0964	0.4678	-0.2497	-0.0083
SPINK4	-0.424	0.0367	0.4091	-0.0318	-0.0115
CASP1	0.3239	0.0818	0.0296	-0.3751	-0.0143
GPR128	-0.2579	0.2546	0.2587	-0.2466	-0.0144
GUCY2C	-0.6272	0.2183	0.1995	0.1423	-0.0151
MUC17	-0.4708	0.2588	0.3511	-0.1533	-0.0158
DKFZp566F223	-0.1789	-0.2314	0.0175	0.3936	-0.0168
BST2	0.3987	0.1008	-0.1126	-0.3052	-0.0179
IQGAP2	0.1571	0.0194	0.3657	-0.478	-0.0181
FUT3	-0.5566	0.3381	0.2777	-0.0851	-0.0207
HERPUD1	0.1873	-0.3935	0.3537	-0.0628	-0.0213
FAM20B	0.4665	-0.5739	0.5484	-0.3	-0.0232
WDR72	-0.5417	0.0553	0.0469	0.386	-0.0268
FAM174B	-0.4396	-0.0983	0.3385	0.199	-0.0276
LIPF	-0.1848	-0.1578	0.8531	-0.4155	-0.0299
ATP4A	-0.1849	-0.1219	0.6036	-0.2192	-0.0307
AIM2	0.5526	-0.0467	-0.0363	-0.3226	-0.0362
CTSE	0.0673	-0.0564	0.5991	-0.5016	-0.0387
SYT7	-0.329	0.0355	-0.0691	0.3624	-0.0389
FCER1G	0.5713	-0.3946	-0.0713	0.0266	-0.0406
CDX1	-0.6585	0.3203	0.1489	0.1475	-0.0433
OTC	-0.2886	0.1941	0.4335	-0.2871	-0.0448
PGC	-0.0919	-0.2353	0.8047	-0.3548	-0.0457
CYP4F12	-0.3122	0.2755	0.3634	-0.2816	-0.0459
SLC29A4	-0.4582	-0.046	0.0718	0.4335	-0.0479
STX19	-0.2717	0.2036	0.3951	-0.2689	-0.0504
CA9	-0.3013	0.0911	0.4775	-0.2076	-0.0512
GPR37	-0.1911	-0.1128	-0.0676	0.4231	-0.0523
ST6GALNAC1	-0.0475	0.0727	0.4176	-0.3476	-0.0533
ALDOB	-0.332	0.1233	0.5546	-0.2813	-0.0542
AGR3	-0.2758	0.1635	0.3708	-0.1985	-0.0545
CLDN18	0.199	-0.0462	0.4662	-0.482	-0.0549
RAB27B	0.0565	0.0052	0.4306	-0.3952	-0.0554
LOC100128893	-0.299	0.0295	0.4137	-0.0831	-0.0567
PPP1R1B	-0.5024	0.3933	0.1376	-0.0122	-0.0588
PIGR	-0.1341	0.2295	0.5229	-0.5197	-0.0595
DQ895222	-0.4048	0.0073	0.2889	0.131	-0.0598
ARL14	-0.3608	0.1393	0.5472	-0.2592	-0.0599
IGHG1	0.2943	-0.4448	0.42	-0.117	-0.0624
PCSK1N	-0.2632	-0.2666	0.1685	0.4136	-0.0626
CAMK2N1	-0.4049	0.139	0	0.2799	-0.0635
LYZ	0.302	-0.2731	0.3575	-0.2336	-0.0642
GC	-0.0455	-0.1817	0.4489	-0.0963	-0.0645
AKR1C3	-0.4029	0.052	0.3853	0.0021	-0.0652
ATP4B	-0.2047	-0.1525	0.708	-0.2276	-0.0661
REG1A	-0.4146	0.0363	0.4832	-0.0447	-0.0663
ABP1	-0.5233	0.1955	0.3247	0.0232	-0.0693
VSIG1	-0.0083	-0.1383	0.7093	-0.4056	-0.0701
BC050625	0.879	-0.2392	-0.0853	-0.3249	-0.0703
CCL8	0.5438	-0.2727	-0.1961	0.0813	-0.0721
X85167	0.3578	-0.3025	0.182	-0.0801	-0.0723
NKD2	-0.3106	0.0016	-0.2016	0.5419	-0.0726
C1orf59	-0.4306	0.0989	0.083	0.2682	-0.0731
ITLN1	-0.3384	-0.0841	0.5117	0	-0.0762
IFIT3	0.4662	-0.0919	-0.0325	-0.1594	-0.0778
SALL4	-0.3405	0.0682	-0.2102	0.5162	-0.0784
MRAP2	-0.0096	0.0422	0.4535	-0.3532	-0.079
ZNF683	0.7673	-0.141	-0.1033	-0.3	-0.0793
LRRC31	-0.3371	0.1014	0.4329	-0.1125	-0.0802
AGR2	-0.1804	0.2081	0.508	-0.4202	-0.0812
GCNT1	-0.1109	0.153	0.3557	-0.2829	-0.0818
BCAS1	-0.2763	-0.0739	0.7126	-0.2306	-0.0819
LGALS4	-0.3558	0.1969	0.3183	-0.0797	-0.0849
MYOM3	-0.3196	0.0926	-0.0515	0.34	-0.0895
PDE4C	-0.136	0.159	0.357	-0.2592	-0.09
CD38	0.5542	-0.2866	0.1521	-0.2149	-0.09
TNFAIP6	0.296	-0.2417	-0.2071	0.2932	-0.0905
CA2	0.1281	-0.0823	0.6607	-0.523	-0.092
GGT6	-0.4376	0.3147	0.2726	-0.0747	-0.0932
NKD1	-0.132	-0.0591	-0.1445	0.4384	-0.0935
AKR1C1	-0.345	-0.0726	0.4801	0.0383	-0.0935
GKN1	-0.3017	-0.2256	1.0828	-0.3871	-0.0941
MUC5AC	-0.2517	-0.0333	0.8079	-0.3653	-0.0945
CLRN3	-0.5485	0.225	0.1547	0.204	-0.0962
GIF	-0.2096	-0.124	0.6909	-0.2009	-0.0963
C20orf46	-0.53	0.3106	-0.0073	0.271	-0.097
SCGB2A1	-0.3672	-0.1618	0.7612	-0.0935	-0.097
CRKRS	0.2936	-0.2916	0.2784	-0.096	-0.0978
C5orf32	0.0411	0	0.5203	-0.4046	-0.0981
VIPR1	-0.4603	0.2659	0.3217	-0.0453	-0.0995
SLC26A3	-0.5069	0.0824	0.5249	-0.0091	-0.1019
tcag7.977	-0.346	0.094	0.4352	-0.071	-0.105
ZG16B	-0.1655	-0.0364	0.4692	-0.1087	-0.106
HOMER2	-0.275	-0.1497	0.3796	0.1637	-0.107
ADAMDEC1	0.6556	-0.3729	0.0697	-0.1193	-0.1076
TUBB3	0	-0.1365	-0.2338	0.4886	-0.1077
NKX6-2	-0.215	-0.1087	0.7194	-0.2234	-0.1088
CLCA1	-0.1932	-0.0728	0.5541	-0.1233	-0.1098
NRCAM	-0.2567	-0.0315	0	0.3966	-0.1116
FAM83E	-0.2645	0.2195	0.3593	-0.1858	-0.1125
AKR7A3	-0.314	0.1563	0.4992	-0.2083	-0.1145
PROX1	-0.1838	-0.0021	-0.1059	0.415	-0.1148
PODXL2	-0.3859	0.1869	0.0755	0.2003	-0.1167
TSPAN1	-0.2352	0.1502	0.4396	-0.2113	-0.1169
PON3	-0.3519	-0.0022	0.1421	0.3147	-0.1171
MT1G	-0.3505	0.141	0.4446	-0.1067	-0.1186
REP15	-0.2231	-0.11	0.7385	-0.2204	-0.1195
GBP1	0.7625	-0.2183	-0.1284	-0.1478	-0.121
GCNT3	-0.4394	0.1883	0.3871	-0.0216	-0.1212
CLDN23	-0.3671	0.0787	0.4709	-0.0486	-0.1243
SI	-0.3249	0.1579	0.4554	-0.1479	-0.1249
AADAC	0	-0.104	0.4996	-0.1944	-0.1264
MSMB	0.0896	-0.2278	0.6359	-0.2828	-0.1269
LAMP3	0.5922	-0.1719	-0.0197	-0.1419	-0.1274
SLC28A2	-0.3039	0.0675	0.5706	-0.1797	-0.1277
LAG3	0.6634	-0.0974	-0.0272	-0.269	-0.1278
Hes6	-0.3757	0.2248	-0.0801	0.3279	-0.1279
DEFB4	-0.0658	-0.1094	0.5268	-0.1476	-0.1294
TXNDC5	0.23	-0.3437	0.3491	-0.0188	-0.1296
AK054990	-0.3345	0	0.0199	0.424	-0.1315
KRT20	-0.4495	0.1063	0.5311	-0.0524	-0.1322
SOX21	-0.0149	-0.2185	0.6897	-0.2294	-0.1331
CDH17	-0.7014	0.3764	0.1996	0.1859	-0.1335
TM6SF2	-0.3403	0.1493	0.4733	-0.1326	-0.1338
KYNU	0.4368	-0.1837	0.1364	-0.1513	-0.1342
TRNP1	0.0352	-0.0999	0.4539	-0.1857	-0.1346
REG3A	-0.4886	0.0037	0.6191	0	-0.1353
MT1H	-0.2823	0.081	0.4327	-0.0746	-0.1356
EU176471	-0.158	0.0233	0.7711	-0.4317	-0.1399
CST1	0.2589	-0.16	-0.3853	0.467	-0.1408
CHST13	-0.0837	-0.1062	-0.068	0.4301	-0.1427
TTR	-0.3088	-0.1583	0.3169	0.3003	-0.1427
CCL3L3	0.4551	-0.1357	-0.1748	0.0832	-0.1428
UNQ608	-0.4059	0.201	0.1647	0.1532	-0.1446
FAM3B	-0.5991	-0.0321	0.5773	0.1852	-0.1459
CLDN3	-0.6297	0.3534	0	0.3526	-0.1465
GNG4	-0.2085	-0.093	-0.0327	0.4959	-0.1473
PLA2G7	0.5634	-0.291	-0.0155	0.0029	-0.1477
AF161441	-0.3406	0.0829	0.5698	-0.1393	-0.1481
HGD	-0.3074	0.0238	0.3707	0.0588	-0.1488
CCL4L1	0.6767	-0.2443	-0.0642	-0.0759	-0.1492
SOSTDC1	-0.2239	-0.2028	0.6868	-0.0452	-0.1496
PRR4	-0.0438	-0.0592	0.4496	-0.1209	-0.1499
DQ895224	-0.3101	-0.0171	0.5364	-0.016	-0.15
GKN2	-0.2882	-0.2297	1.1382	-0.3808	-0.1504
LYPD6B	-0.1141	-0.0637	0.4649	-0.0692	-0.1512
AHCYL2	0.1392	0.0823	0.3189	-0.327	-0.1519
CNTNAP2	-0.3693	0.1544	-0.0697	0.4129	-0.1542
FLJ32063	-0.2818	0.2956	-0.0743	0.2084	-0.1591
DUOXA2	-0.3669	0.1131	0.5282	-0.0956	-0.1591
FAM176A	-0.0684	-0.1046	-0.2162	0.5721	-0.1595
MYO1A	-0.3911	0.3735	0.3738	-0.1893	-0.1597
PLAC8	0.0033	0.0575	0.4487	-0.2968	-0.1605
DPCR1	-0.154	-0.0734	0.7672	-0.2921	-0.1627
REEP6	-0.345	0.2635	0.0872	0.1323	-0.163
SLC44A4	-0.3682	0.1602	0.4293	-0.045	-0.1631
MLXIPL	-0.337	0.3674	-0.0983	0.2126	-0.1643
ALDH1A1	0.147	-0.1591	0.4004	-0.138	-0.1646
C6orf58	-0.1849	-0.1504	0.8688	-0.2804	-0.1656
AKR1B10	-0.1347	0.0171	0.7556	-0.4007	-0.1662
FLJ22184	-0.272	0.1005	-0.1036	0.4289	-0.1664
HOXA10	-0.414	0.3027	-0.1058	0.3542	-0.1686
COL11A1	0.2583	-0.1124	-0.4639	0.5255	-0.1687
MMP9	0.3856	-0.2404	-0.0625	0.1743	-0.1705
DDX60	0.2731	-0.1396	0.334	-0.1954	-0.1715
PSCA	-0.2962	-0.0033	0.7675	-0.2286	-0.1733
MMP11	0.1595	-0.1405	-0.2779	0.4709	-0.1737
APOA4	-0.1959	-0.0311	0.459	-0.0002	-0.1739
SH3RF2	-0.0329	0.3375	0.1655	-0.2492	-0.1741
ESM1	0.0278	-0.0095	-0.2213	0.4016	-0.1742
YBX2	-0.3124	0.3475	-0.152	0.2736	-0.1752
CES2	-0.2755	0.3298	0.3441	-0.1978	-0.1763
SULT1C2	-0.139	0.0664	0.5445	-0.2385	-0.1765
C20orf114	0.1599	-0.2322	0.6496	-0.2934	-0.1767
UGT2B17	-0.2122	0.02	0.4422	-0.0328	-0.1787
TFF1	-0.2106	-0.0487	0.8356	-0.313	-0.179
GAGE6	-0.0751	-0.0575	-0.0856	0.433	-0.1792
SERPINA1	-0.0374	-0.2566	0.2172	0.3022	-0.1801
CDX2	-0.3963	0.2924	0.0237	0.2288	-0.1825
NOTUM	-0.1183	-0.0054	-0.0869	0.4244	-0.1835
CTAG2	-0.2012	-0.0068	0	0.4053	-0.1835
ALDH3A1	0.1444	-0.0642	0.5735	-0.367	-0.1845
F12	-0.2437	0.3462	-0.0221	0.1077	-0.1852
GPA33	-0.3153	0.329	0.2617	-0.0752	-0.1865
FLJ39632	-0.2296	0.1157	-0.1687	0.4618	-0.187
VILL	-0.1732	0.2043	0.4762	-0.2694	-0.1879
SATB2	-0.2193	0.2543	-0.1164	0.2688	-0.1882
APOA2	-0.1072	-0.019	-0.0718	0.4202	-0.1885
TFF2	-0.2093	-0.1124	0.8839	-0.2777	-0.1945
CXCL9	1.0246	-0.3288	-0.2026	-0.1076	-0.1947
CKMT1A	-0.3898	0.3686	0.2925	-0.0693	-0.1951
GAGE2B	-0.1331	-0.0335	-0.0973	0.4884	-0.1955
SOX2	0.2874	-0.3384	0.1445	0.1778	-0.1974
GAGE1	-0.1411	-0.0396	-0.0881	0.4954	-0.1978
GSTA1	-0.1341	-0.1439	0.6018	-0.0424	-0.2005
DSCR8	-0.1784	-0.0186	-0.0138	0.4428	-0.2023
SPIRE2	-0.3747	0.4004	0.1846	-0.0054	-0.2024
TM4SF5	-0.4212	0.1361	0.4201	0.0614	-0.2029
GBP5	0.9532	-0.2738	-0.1088	-0.1785	-0.203
EPSTI1	0.4942	-0.0524	-0.1137	-0.0013	-0.2039
VSNL1	0.2978	0.1473	-0.3228	0.1276	-0.204
APOBEC1	-0.2828	0.0662	0.4432	0	-0.2062
IRX3	-0.2614	-0.0611	0.3526	0.2041	-0.2062
NIPAL1	-0.1631	0.3859	0.0879	-0.0762	-0.2071
PERLD1	-0.3295	0.1694	0.0752	0.2755	-0.2079
MPP6	-0.1635	0.0092	-0.0829	0.4584	-0.2101
PRSS8	-0.2977	0.2383	0.2608	0.0115	-0.2106
C6orf105	-0.1557	0.0202	0.5205	-0.1166	-0.2106
SNAR-A2	-0.1264	0.1481	-0.1728	0.3735	-0.2111
GAD1	0.387	0.0074	-0.2647	0.1456	-0.212
BC069998	-0.2604	0.0555	-0.0525	0.471	-0.2136
A1CF	-0.4395	0.2549	0.2215	0.1627	-0.2197
LGALS7B	-0.2069	0.1371	-0.1108	0.4065	-0.2204
CYP2C18	0.0822	0.0149	0.6138	-0.4033	-0.2221
MUPCDH	-0.3534	0.2618	0.311	0.0031	-0.2227
GSDMB	0.0427	0.3089	0.1456	-0.2263	-0.2232
RAP1GAP	-0.3372	0.0435	0.313	0.2043	-0.2232
MAGEA4	-0.1839	-0.0649	-0.0819	0.5806	-0.2233
CXCL17	0.2123	-0.133	0.5227	-0.2628	-0.225
CDKN2A	-0.1634	-0.0202	-0.0067	0.452	-0.2256
CCL3	0.415	-0.0947	-0.1627	0.1637	-0.2277
GPT	-0.3453	0.3499	0.4904	-0.2339	-0.2279
OASL	0.418	-0.0116	0.2301	-0.2825	-0.2292
ALDOC	-0.1955	0.2068	-0.1085	0.336	-0.2294
MAGEA12	-0.2363	0.0294	-0.0272	0.4722	-0.2303
S100P	-0.1414	0.1255	0.4115	-0.1081	-0.2316
TJP3	-0.0943	0.2139	0.3195	-0.1485	-0.2334
MAGEA6	-0.2057	0.0426	-0.0394	0.4488	-0.2341
DHRS11	-0.3283	0.3419	0.2857	-0.0436	-0.2343
MALL	-0.421	0.313	0.1738	0.1506	-0.2345
ANKRD43	-0.4079	0.0824	0.3173	0.2364	-0.2357
ORM1	-0.2196	-0.1425	0.2342	0.3942	-0.2368
PLA2G4F	-0.4509	0.2912	0.3036	0.0813	-0.2378
GSTA2	-0.1292	-0.1419	0.5942	0	-0.2387
MME	-0.1755	-0.0176	0.1172	0.345	-0.24
CT45A3	-0.1753	-0.0898	0.0232	0.5046	-0.2411
APOA1	-0.2252	-0.0503	0.3269	0.23	-0.2439
MUC13	-0.3528	0.2355	0.2017	0.1566	-0.2458
CIDEC	-0.3952	0.0798	0.5825	0	-0.2479
ETV4	-0.2433	0.1899	-0.0959	0.4038	-0.2484
AW817811	-0.048	0.4139	-0.0486	-0.0057	-0.2531
GNLY	0.6647	-0.0526	-0.056	-0.1415	-0.2542
C2orf82	-0.063	0.3206	-0.1501	0.1784	-0.2549
HSD17B2	-0.1416	0.1532	0.3976	-0.0949	-0.2554
UBD	0.696	-0.2235	-0.0329	-0.0162	-0.2577
FGB	0.0222	-0.0872	-0.0087	0.385	-0.2593
CA4	-0.3214	0.0886	0.2056	0.295	-0.2659
ACOT11	-0.3761	0.3188	0.2648	0.0606	-0.2674
ANKRD22	0.2925	0.0073	0.2845	-0.2162	-0.2687
C19orf2	-0.085	0.0187	-0.068	0.439	-0.2712
C12orf56	-0.2773	-0.0145	0.0097	0.5655	-0.2724
PSMB9	0.5007	0	-0.0001	-0.0865	-0.2739
WARS	0.9032	-0.1161	-0.1214	-0.1976	-0.2747
DMKN	0.3634	-0.1511	-0.069	0.2315	-0.2749
PLLP	0.1154	0.079	0.4336	-0.2655	-0.2763
PHLDA2	-0.1187	0.4259	0.0587	-0.0453	-0.2774
SNTB1	-0.0449	0.0222	-0.1047	0.4467	-0.281
S100A14	-0.1278	0.2892	0.187	-0.0161	-0.2816
METTL7B	-0.21	0.2567	0.111	0.1424	-0.2842
CXCL10	1.0186	-0.2952	-0.2207	-0.0122	-0.287
CKMT1B	-0.3248	0.3781	0.3087	-0.04	-0.2894
GLDC	-0.0636	-0.111	0	0.5112	-0.2915
CYP2J2	-0.2927	0.2297	0.1884	0.1765	-0.2917
ETNK1	0.1493	0	0.3532	-0.1202	-0.2932
VIL1	-0.252	0.1937	0	0.3729	-0.299
KRT80	-0.0062	0.0388	-0.1779	0.4882	-0.301
C19orf46	-0.1632	0.0679	0.0037	0.4099	-0.3023
CSAG1	-0.2402	0.0584	-0.0588	0.5613	-0.3038
FOXA2	-0.0976	-0.0511	0.29	0.2256	-0.3038
TMEM54	-0.095	0.2032	0.2854	-0.0233	-0.3046
IGF2BP3	0.034	0.0088	-0.0747	0.3778	-0.306
BC080517	-0.1351	0.1495	0.0437	0.2741	-0.3075
PKM2	0.3271	-0.0052	-0.0519	0.1432	-0.3104
HM13	0.1958	-0.1777	0.179	0.2011	-0.3154
GZMB	0.799	-0.0518	-0.1132	-0.132	-0.3163
ACE2	-0.1226	0.168	0.4042	-0.0555	-0.3214
GOLT1A	-0.3765	0.2363	0.1526	0.3163	-0.3277
SDCBP2	-0.1322	0.0782	0.4555	0	-0.3279
PCSK9	0.0543	0.3123	-0.2193	0.2337	-0.3405
STAT1	0.6823	0	-0.1194	-0.0627	-0.3436
S100A9	0.1829	-0.1128	-0.0041	0.3691	-0.3457
IL1B	0.0803	-0.0505	0.2974	0.1005	-0.3471
RPS7	0.2533	0.0772	-0.058	0.1557	-0.3475
MARVELD3	0.0027	0.2823	-0.0305	0.1427	-0.3493
BC012317	0.399	-0.0849	-0.0875	0.2434	-0.3533
AGMAT	-0.0622	0.2286	0.0514	0.1798	-0.3536
SOD2	0.3318	-0.0396	-0.0978	0.267	-0.3547
SLCO4A1	0.1926	0.2298	-0.1428	0.1478	-0.3587
SLPI	-0.1365	0.0933	0.2605	0.1949	-0.3635
GRB7	-0.1393	0.2476	-0.0651	0.3661	-0.3665
FERMT1	0.3092	0.0054	0.0044	0.1279	-0.3674
DTYMK	0.2024	-0.0659	0.0232	0.2901	-0.3682
DQ895962	-0.3169	0.1989	0.363	0.1547	-0.3684
SFN	0.1339	0.3404	0.0687	-0.0956	-0.3686
SOX9	0.075	0.0985	-0.0098	0.2673	-0.3694
IL17RB	0.0739	0.1831	-0.0635	0.2343	-0.3695
ZC3H12A	0.0021	0.2331	0.1211	0.0607	-0.3716
KRT19	0.0188	0.1275	0.2093	0.072	-0.3738
SLC22A18	-0.2119	0.3054	0.2832	0.0402	-0.374
KRT18	0.0509	0.1882	0	0.1859	-0.3757
ITPKA	-0.1919	0.3098	0.3423	-0.0158	-0.3766
CTSL2	0.0671	0.1163	-0.0477	0.3039	-0.3801
SLC27A2	0.1592	0.1884	0.0209	0.0811	-0.3864
DHCR24	0	0.2524	0.0451	0.1455	-0.3873
CCL20	0.2356	0.118	0	0.1117	-0.3875
SLC2A1	-0.0342	0.1806	-0.1608	0.456	-0.3876
TRIB3	-0.1853	0.2022	-0.1721	0.5741	-0.3878
CDH1	-0.0372	0.1239	0.1697	0.1954	-0.3906
DQ894773	0.2161	0	0.007	0.2457	-0.3932
KPNA2	0.2284	0.0448	-0.0991	0.3032	-0.3958
IL8	0.2039	0.0177	-0.0934	0.3458	-0.396
PRSS3	-0.136	0.2168	0.1259	0.2425	-0.403
SQLE	-0.0723	0.1451	-0.138	0.5207	-0.4032
DHCR7	-0.0077	0.2949	-0.1755	0.3571	-0.4077
RFC4	0.2747	0.0312	-0.0542	0.2542	-0.4119
RPS15	0.2552	0.1627	-0.1045	0.194	-0.4179
PBK	0.2234	0.3156	-0.1747	0.1401	-0.4227
PLEK2	0.0922	0.3471	0.0883	-0.0211	-0.4237
GCHFR	0.2404	0	-0.0282	0.3114	-0.4282
CKS2	0.2899	0.1471	-0.1399	0.2259	-0.4293
CKS1B	0.1364	0.0129	-0.0587	0.4208	-0.4349
CDKN3	0.1323	0.1824	-0.0874	0.2851	-0.4367
TYMS	0.4141	0.1095	-0.1182	0.1488	-0.4393
TRIM15	-0.0263	0.3738	0.0454	0.1124	-0.4414
GINS2	0.0305	0.4895	-0.3462	0.3184	-0.4464
NEK2	0.0863	0.2936	-0.1785	0.3187	-0.4542
PKMYT1	0.2505	0.2593	-0.1357	0.1743	-0.4551
GGH	-0.0098	0.0474	-0.0784	0.5731	-0.4587
MAD2L1	0.3134	0.0866	-0.1056	0.2735	-0.4634
CCNE1	-0.1994	0.2591	-0.0945	0.5519	-0.4692
SLC7A5	0.117	0.247	-0.2343	0.4097	-0.4708
FASN	0.0771	0.2344	-0.087	0.3205	-0.4715
RAD51AP1	0.2905	0.1891	-0.1805	0.2762	-0.4767
HMMR	0.2492	0.191	-0.081	0.2229	-0.4814
C1orf135	0.1299	0.3285	-0.1828	0.3014	-0.4977
BC036512	0.1023	0.3145	-0.1268	0.2869	-0.4977
SCD	0.2181	0.223	-0.2079	0.3541	-0.4978
RPL29	0.2169	0.1641	0	0.2129	-0.4992
PSAT1	0.453	0.2116	-0.1783	0.1419	-0.5013
CEP55	0.2458	0.2775	-0.1326	0.2113	-0.5017
BIRC5	0.1039	0.347	-0.168	0.3231	-0.525
TRIP13	0	0.322	-0.1574	0.4398	-0.5295
TTK	0.1392	0.2911	-0.1405	0.3359	-0.5363
CDC2	0.198	0.1819	-0.0907	0.35	-0.5381
CDC45L	0.2973	0.2862	-0.2288	0.2982	-0.5451
CENPA	0.165	0.173	-0.1026	0.4107	-0.549
PTTG3	0.277	0.2748	-0.1388	0.248	-0.5491
OIP5	0.1549	0.1861	-0.0868	0.3944	-0.5514
MMP12	0.3703	0.1028	-0.0092	0.2224	-0.5522
CENPN	0.2587	0.2057	-0.1151	0.3229	-0.5601
PTTG1	0.2929	0.2202	-0.1304	0.2944	-0.5608
TOP2A	0.1595	0.2069	-0.1907	0.4838	-0.5668
BUB1	0.249	0.2592	-0.1957	0.3735	-0.5781
CCNB2	0.2235	0.2304	-0.1102	0.3586	-0.5901
MELK	0.2771	0.2159	-0.1682	0.3824	-0.5915
CDC20	0.0867	0.3985	-0.1095	0.3274	-0.607
TPX2	0.1867	0.2392	-0.1641	0.4543	-0.6103
KIAA0101	0.3765	0.2219	-0.0505	0.2144	-0.6187
AURKA	0.1677	0.3055	-0.1295	0.4114	-0.6436
UBE2C	0.2032	0.2657	-0.1607	0.5025	-0.6893

## Sheet: 2.WGCNA_k
	kWithin	colors
X02.Mar	0.889177	skyblue
X04.Sep	1.74738	tan
X06.Mar	3.16323	midnightblue
X06.Sep	7.36754	turquoise
X07.Sep	7.34801	yellow
X11.Sep	1.06744	red
X15.Sep	1.71241	lightcyan
A1CF	0.376423	darkred
A2M	1.57453	red
A4GALT	0.835573	turquoise
ABCA1	2.477	turquoise
ABCA6	0.163119	red
ABCA8	3.8158	red
ABCB10	0.253497	royalblue
ABCB6	0.0944487	grey
ABCF1	0.253487	grey60
ABHD11	0.944607	purple
ABHD12	0.14181	grey
ABHD3	0.147978	purple
ABI2	0.0748257	grey
ABI3	3.71466	green
ABI3BP	4.14429	red
ABLIM1	0.150115	grey
ABLIM3	0.0811173	tan
ACACA	0.187495	grey
ACACB	0.588646	steelblue
ACADVL	0.669781	purple
ACAT2	0.971274	brown
ACN9	0.196816	blue
ACOT11	0.179511	grey
ACOT7	0.0248516	grey
ACOX1	0.129319	lightgreen
ACP1	3.72809	purple
ACP5	3.21687	cyan
ACSL3	0.130413	turquoise
ACSS1	0.162086	greenyellow
ACSS2	0.465377	grey
ACTA2	14.8633	turquoise
ACTB	1.39251	purple
ACTC1	1.89634	turquoise
ACTG2	18.5665	turquoise
ACTL6A	0.364335	lightcyan
ACTN1	20.5854	turquoise
ACTN4	0.612902	grey
ACTR10	0.652582	greenyellow
ACTR6	0.239514	lightcyan
ACVR1	0.592007	red
ACVR1B	0.0935235	grey
ACVRL1	0.705712	salmon
ACYP1	0.0587053	grey
ADAM10	2.11018	blue
ADAM15	0.548415	grey
ADAM19	1.54516	turquoise
ADAM9	0.0521798	grey
ADAMDEC1	4.26037	cyan
ADAMTS1	2.95423	tan
ADAMTS8	2.96497	turquoise
ADAMTS9	0.30039	saddlebrown
ADAP1	0.196495	grey
ADAP2	3.00564	cyan
ADAR	0.107591	grey
ADARB1	18.5435	turquoise
ADCK4	2.03089	skyblue
ADCK5	0.479005	grey60
ADCY1	0.186958	grey
ADCY4	2.05791	tan
ADCY9	10.4426	turquoise
ADHFE1	7.54862	turquoise
ADK	0.138413	brown
ADRB2	1.34249	turquoise
ADRM1	0.683061	grey
ADSS	3.89846	blue
AEBP1	4.71225	pink
AEN	0.028955	grey
AFAP1	3.29309	turquoise
AFF3	4.87353	black
AFF4	0.121389	greenyellow
AFG3L2	0.084439	grey
AFTPH	0.17722	turquoise
AGBL5	0.145826	grey
AGMAT	0.0977812	grey
AGPAT2	0.122503	grey
AGPAT4	1.41378	turquoise
AGPAT5	0.619739	blue
AGPS	0.705238	royalblue
AGR2	0.559229	lightgreen
AGR3	0.206532	grey
AGRN	0.658448	grey
AGTR1	30.396	turquoise
AGTRAP	0.136956	grey
AHCTF1	0.548467	brown
AHCY	0.393239	royalblue
AHCYL2	0.205941	grey
AHI1	0.876842	steelblue
AHNAK2	7.78621	turquoise
AHSA2	0.504142	steelblue
AIF1	6.27106	cyan
AIM1L	0.403602	grey
AIM2	0.355024	lightyellow
AKAP1	0.739848	yellow
AKAP11	0.394002	turquoise
AKAP12	3.56484	turquoise
AKAP13	2.3638	turquoise
AKNA	11.2133	black
AKR1B10	0.739772	lightgreen
AKR7A2	0.0830331	grey
AKR7A3	0.335813	darkorange
AKTIP	2.811	turquoise
ALDH18A1	0.108139	grey
ALDH1A3	1.69579	red
ALDH4A1	0.0721141	magenta
ALDH5A1	0.532746	yellow
ALDOA	2.38431	purple
ALDOC	0.0187938	tan
ALG1	1.74484	yellow
ALG13	3.49398	yellow
ALG14	0.401201	white
ALG3	0.639008	turquoise
ALG5	0.253932	yellow
ALG8	0.442604	grey
ALKBH7	0.505504	grey
ALOX5AP	1.60107	cyan
ALPK2	1.39595	turquoise
AMD1	3.71633	blue
AMICA1	4.72268	green
AMMECR1	0.376992	brown
AMPH	5.91686	skyblue
ANAPC7	1.46913	purple
ANG	0.158289	grey
ANGPT1	3.05677	turquoise
ANGPTL2	4.02182	pink
ANK2	25.7976	turquoise
ANKRA2	0.331199	yellow
ANKRD10	0.0956643	steelblue
ANKRD22	0.143789	grey
ANKRD35	8.90703	salmon
ANKRD36B	0.312027	steelblue
ANKRD50	0.838774	turquoise
ANKRD6	0.116716	grey
ANKRD9	0.154205	grey
ANKS3	2.63167	greenyellow
ANKZF1	1.76916	greenyellow
ANLN	2.06435	brown
ANO9	0.193117	grey
ANTXR1	4.94606	pink
ANXA10	1.39593	lightgreen
ANXA2	0.89412	purple
ANXA2P1	1.91068	yellow
ANXA3	0.0586095	grey
ANXA4	0.871864	yellow
ANXA5	0.0741853	grey
AP1G1	0.153086	turquoise
AP1G2	0.227474	turquoise
AP1M2	0.262069	skyblue
AP1S1	1.15772	purple
AP1S2	36.5034	turquoise
AP2B1	0.0452674	grey
AP2S1	0.425637	violet
APBB3	1.28451	darkturquoise
APCDD1	0.611541	orange
APCDD1L	0.735539	pink
APEH	0.449995	grey
APEX1	0.98101	purple
APH1A	0.805836	yellow
APH1B	0.0814405	grey
APLN	0.0152918	grey
APLNR	5.29699	tan
APOA1	0.320435	grey
APOA1BP	0.297636	brown
APOA2	0.268261	grey
APOB	0.116475	grey
APOBEC1	0.183995	darkred
APOBEC3C	0.921504	green
APOC1	1.48008	cyan
APOC3	0.212759	grey
APOE	2.39077	cyan
APOH	0.110066	grey
APRT	0.404633	grey
AQP11	0.119691	turquoise
AQP9	1.73531	saddlebrown
ARAP1	0.296432	skyblue
ARF4	2.05021	purple
ARFGAP1	4.00619	greenyellow
ARFGEF1	4.22414	yellow
ARFGEF2	0.3777	grey
ARFIP1	0.238359	yellow
ARHGAP10	20.4988	turquoise
ARHGAP12	2.52127	yellow
ARHGAP15	11.1022	black
ARHGAP22	0.156324	skyblue
ARHGAP24	0.281441	salmon
ARHGAP25	16.8319	black
ARHGAP30	11.8394	black
ARHGAP9	11.3505	black
ARHGDIB	5.62163	green
ARHGEF10	1.05089	turquoise
ARHGEF16	0.432696	greenyellow
ARHGEF19	0.142652	magenta
ARHGEF2	0.719674	darkturquoise
ARHGEF5	1.05886	turquoise
ARHGEF6	6.28397	green
ARID5B	0.208821	red
ARL5A	0.488602	greenyellow
ARL5B	0.421306	turquoise
ARL6IP1	6.52742	yellow
ARL6IP5	1.26567	turquoise
ARL6IP6	3.69123	blue
ARMCX1	11.4661	turquoise
ARMCX2	10.8058	turquoise
ARMCX3	0.723277	turquoise
ARRDC1	0.948185	grey
ARRDC4	0.181976	turquoise
AS3MT	0.644133	greenyellow
ASAP1	0.101356	grey
ASAP2	0.0843325	grey
ASAP3	0.377745	brown
ASB1	0.587836	steelblue
ASB5	22.2949	turquoise
ASCC3	1.14195	yellow
ASCL2	0.185563	orange
ASF1B	1.71228	magenta
ASMTL	0.0379564	grey
ASPH	0.0744439	grey
ASPHD1	0.0584803	grey
ASPHD2	0.138087	grey
ASPM	2.72804	magenta
ASPSCR1	0.0705181	orange
ATAD1	1.37934	blue
ATAD2	1.59144	royalblue
ATAD3A	1.03541	grey60
ATF5	0.0319691	grey
ATG16L2	0.876907	darkturquoise
ATG4B	2.72792	purple
ATL1	3.22123	turquoise
ATL3	0.116071	turquoise
ATP11C	0.226793	yellow
ATP13A2	0.832523	grey
ATP1A2	47.2882	turquoise
ATP1B3	2.24683	purple
ATP2A2	0.610935	purple
ATP2A3	0.0412977	black
ATP2B4	46.8886	turquoise
ATP2C2	0.16178	darkred
ATP5A1	0.416314	blue
ATP5C1	1.65044	lightcyan
ATP5D	0.494452	grey
ATP5F1	3.45233	blue
ATP5G1	0.140989	grey
ATP5G3	1.00351	blue
ATP5I	0.0941734	grey
ATP5L	0.292737	lightcyan
ATP6V0C	0.549808	grey
ATP7B	0.0787279	grey
ATP8B1	0.193423	turquoise
ATP8B2	4.5264	red
ATP9A	0.152267	midnightblue
ATXN1	7.84469	turquoise
ATXN3	1.26489	midnightblue
ATXN7L3	0.944297	grey
AUH	0.302455	purple
AURKA	2.89661	magenta
AURKB	2.74006	magenta
AVL9	1.44617	turquoise
AXIN1	0.211169	grey
AXIN2	0.448968	orange
AXL	4.12463	turquoise
AZIN1	2.79785	yellow
B4GALT4	0.0241636	grey
B4GALT5	0.0618303	black
BAG3	1.14971	turquoise
BAG4	1.41265	midnightblue
BAIAP2L1	0.135055	grey
BAIAP2L2	0.304965	grey
BANK1	14.569	black
BARX1	38.1441	turquoise
BASP1	1.55831	black
BATF	0.186479	lightyellow
BATF2	0.588021	darkgreen
BAZ2B	0.290831	steelblue
BBS4	0.0921298	grey
BCAR1	0.856455	grey
BCAS1	1.17122	lightgreen
BCAT2	0.0995683	violet
BCHE	5.293	salmon
BCKDHB	0.32302	blue
BCL2	3.53581	black
BCL2L1	0.222123	grey
BCL2L12	0.592662	violet
BCL3	0.0608124	violet
BCL6	1.59343	turquoise
BDH1	0.159668	darkred
BEND6	2.77695	pink
BEX2	0.0597257	grey
BGN	5.95241	pink
BHLHE22	1.01601	red
BID	0.215024	blue
BIK	0.223199	turquoise
BIN3	0.214713	darkturquoise
BIRC5	0.599028	grey60
BLCAP	0.452335	greenyellow
BLK	13.206	black
BLM	0.92507	magenta
BLMH	0.134508	grey
BLOC1S1	0.0614149	grey
BLVRA	0.304708	turquoise
BLVRB	0.285131	yellow
BMP1	1.12423	pink
BMP6	0.210893	tan
BMP7	0.148125	orange
BMPR2	2.95056	turquoise
BNC2	37.2745	turquoise
BNIP3	0.186693	salmon
BNIP3L	3.83488	yellow
BOC	26.9317	turquoise
BOK	0.0178295	grey
BOLA3	0.538437	blue
BPHL	0.096941	green
BPNT1	0.0774186	grey
BRCA1	6.04651	skyblue
BRD3	0.275915	grey
BRF2	0.0626064	green
BRI3BP	0.719534	brown
BRPF3	0.05755	green
BRWD1	0.0337067	grey
BSG	0.855013	grey
BST2	0.217891	darkgreen
BTC	0.0608366	grey
BTD	0.0695113	grey
BTF3L4	0.562335	blue
BTG2	0.15889	green
BTG3	0.217305	yellow
BTK	11.8759	black
BTN3A1	0.277104	darkgreen
BTN3A2	0.405734	green
BTN3A3	0.351054	green
BUB1	4.90233	brown
BUB3	0.614048	lightcyan
BVES	43.4364	turquoise
BYSL	0.947679	paleturquoise
BZW1	2.71584	blue
BZW2	0.739863	brown
C10orf10	0.155522	red
C10orf2	0.466684	magenta
C10orf32	0.79812	greenyellow
C11orf1	0.26844	blue
C11orf73	2.2612	yellow
C11orf74	0.195061	turquoise
C12orf49	0.186253	purple
C12orf5	1.59636	blue
C12orf57	0.739802	turquoise
C14orf132	33.4022	turquoise
C14orf142	0.130461	grey
C14orf2	0.162024	grey
C14orf28	10.9795	turquoise
C14orf79	1.27077	greenyellow
C15orf48	0.109222	grey
C16orf59	0.876351	grey60
C17orf53	1.66165	grey60
C17orf58	0.809339	blue
C19orf33	0.23401	grey
C19orf66	0.708782	midnightblue
C19orf70	0.335805	grey
C1GALT1	0.0486261	grey
C1GALT1C1	1.03635	lightcyan
C1orf106	0.44718	turquoise
C1orf112	1.91718	magenta
C1orf162	3.14812	cyan
C1orf198	1.72731	turquoise
C1orf43	3.32753	blue
C1orf53	0.103183	royalblue
C1orf54	1.26679	green
C1orf85	0.0419213	grey
C1orf86	0.244534	grey
C1QA	5.37017	cyan
C1QB	7.13777	cyan
C1QBP	0.643336	darkgrey
C1QC	5.71634	cyan
C1QTNF1	0.137217	tan
C1QTNF4	4.41851	salmon
C1QTNF6	1.09912	pink
C1QTNF7	8.19533	turquoise
C1S	3.07476	pink
C20orf194	14.4896	turquoise
C21orf33	0.527559	purple
C3	0.353802	green
C3orf52	0.129473	purple
C3orf70	26.9741	turquoise
C4orf19	0.172811	grey
C4orf27	0.539694	greenyellow
C5orf30	0.237556	grey
C5orf34	0.725401	magenta
C6orf106	1.11235	midnightblue
C6orf136	0.0903164	paleturquoise
C7	11.0539	turquoise
C8orf82	0.112623	magenta
C9orf116	0.0312027	grey
C9orf142	0.982367	greenyellow
C9orf152	0.0677578	grey
C9orf89	0.197688	grey
CA2	1.48492	lightgreen
CA5B	0.0153414	grey
CA9	0.237331	darkorange
CAB39L	0.111931	orange
CACNA1C	44.5637	turquoise
CACNB2	27.8751	turquoise
CACYBP	1.87672	purple
CADM1	0.918866	orange
CALCRL	2.19505	tan
CALD1	14.8342	turquoise
CALML4	0.411861	grey
CAMK1D	0.276469	turquoise
CAMK2G	15.8136	turquoise
CAMK2N1	0.0993256	green
CAND2	37.463	turquoise
CANT1	0.127252	turquoise
CAP2	44.3215	turquoise
CAPN3	0.464946	darkturquoise
CAPN5	0.240806	grey
CAPN9	0.919245	lightgreen
CAPRIN1	2.69578	blue
CAPZB	0.070566	skyblue
CARD10	0.134374	grey
CARS	0.789642	midnightblue
CASC3	0.453571	grey
CASC4	2.47183	blue
CASK	0.401302	turquoise
CASP4	1.40787	green
CASP6	0.474906	blue
CASQ2	7.37504	turquoise
CAST	2.20631	yellow
CASZ1	0.263296	grey
CAV1	13.7652	turquoise
CAV2	0.0357358	grey
CBFB	0.275116	blue
CBL	0.192451	turquoise
CBX2	0.140272	grey
CBX6	11.2167	turquoise
CBX7	27.9644	turquoise
CCDC102A	10.3664	turquoise
CCDC109B	0.258038	green
CCDC126	0.940967	blue
CCDC132	0.00808422	grey
CCDC136	20.113	turquoise
CCDC146	13.1776	turquoise
CCDC15	0.420763	grey60
CCDC24	0.122098	grey
CCDC28B	0.0423786	grey
CCDC3	1.14877	tan
CCDC34	0.239685	grey60
CCDC50	27.5218	turquoise
CCDC51	0.330592	darkgrey
CCDC58	0.588337	brown
CCDC64B	0.352487	grey
CCDC80	5.60505	red
CCDC86	0.941865	grey
CCDC91	1.66389	yellow
CCDC92	3.20925	turquoise
CCL13	0.337479	cyan
CCL19	9.11741	black
CCL21	3.03682	black
CCL5	5.5801	lightyellow
CCL8	0.472379	cyan
CCNA2	6.11137	brown
CCNB1	1.29802	magenta
CCNB1IP1	0.0587949	grey
CCNB2	5.79018	brown
CCNC	4.7855	blue
CCNE1	0.106132	grey
CCNE2	1.71545	brown
CCNH	1.49486	yellow
CCPG1	3.26949	turquoise
CCR1	5.0938	cyan
CCR6	3.1494	black
CCR7	15.7236	black
CCT2	0.345334	grey
CCT3	0.807597	brown
CCT5	0.0485657	grey
CCT6A	3.98129	blue
CCT7	5.70997	purple
CD14	2.02016	cyan
CD151	0.241721	midnightblue
CD163	5.66376	cyan
CD164	5.66378	yellow
CD19	17.9386	black
CD1C	6.52447	black
CD2	4.85026	lightyellow
CD24	0.0503315	grey
CD247	8.01569	green
CD248	3.9694	pink
CD27	8.99495	black
CD276	0.113072	grey
CD2AP	0.0996918	paleturquoise
CD300A	1.27014	cyan
CD320	0.13237	darkgrey
CD34	8.0728	salmon
CD36	0.465764	tan
CD37	14.6779	black
CD38	1.73253	lightyellow
CD3D	3.7992	lightyellow
CD3E	2.77478	green
CD4	3.78053	cyan
CD40	0.722911	lightyellow
CD46	2.88922	yellow
CD48	19.4517	black
CD5	1.97147	green
CD52	15.7976	black
CD53	9.2259	black
CD58	1.21369	blue
CD59	0.039687	grey
CD6	7.74372	green
CD63	0.0218592	grey
CD69	7.53433	black
CD72	10.4001	black
CD74	1.32415	cyan
CD79A	14.5974	black
CD79B	17.2349	black
CD83	6.86041	black
CD84	6.12413	cyan
CD86	8.22734	cyan
CD8A	5.30176	lightyellow
CD93	7.34211	tan
CD99L2	10.3791	turquoise
CDA	0.079232	grey
CDC123	0.993804	brown
CDC14B	0.0744273	grey
CDC20	4.14062	magenta
CDC25A	2.75366	magenta
CDC25B	0.19796	magenta
CDC25C	3.5585	magenta
CDC42EP1	0.172164	grey
CDC42EP5	0.166635	grey
CDC7	0.229162	magenta
CDCA4	0.339807	magenta
CDCA5	3.32801	magenta
CDCA7	0.311209	brown
CDCA8	3.93471	magenta
CDCP1	0.333578	turquoise
CDH1	0.821698	turquoise
CDH11	6.08771	pink
CDH13	0.399009	pink
CDH17	0.897955	darkred
CDH3	0.183068	grey
CDH5	8.02239	tan
CDK10	3.20117	midnightblue
CDK2	1.25892	brown
CDK2AP2	0.317524	grey
CDK4	0.381965	brown
CDK5	0.151985	brown
CDK5RAP2	0.0749451	darkturquoise
CDK5RAP3	0.416207	darkturquoise
CDKN1C	0.135641	grey
CDKN3	3.42603	brown
CDO1	11.0099	turquoise
CDS1	0.711513	grey
CDV3	0.157747	blue
CDX1	0.549786	darkred
CDX2	0.229588	darkred
CEBPA	0.221527	grey
CEBPB	0.0345258	yellow
CEBPD	0.343632	turquoise
CEBPG	0.12775	grey
CENPA	3.45524	brown
CENPE	4.05498	brown
CENPF	2.62862	magenta
CENPJ	0.547003	grey60
CENPK	0.407971	royalblue
CENPL	3.00191	brown
CENPM	1.83683	magenta
CENPN	2.96135	brown
CENPQ	0.157262	paleturquoise
CENPV	0.130465	red
CEP164	2.34971	greenyellow
CEP55	2.45194	brown
CEP70	0.478803	grey
CEP72	0.338991	brown
CERCAM	3.55368	pink
CERK	0.501262	steelblue
CES2	0.369572	darkred
CETP	0.147793	green
CFD	3.18724	red
CFDP1	0.172959	green
CFH	1.08959	red
CGN	0.435697	grey
CGNL1	2.57623	turquoise
CH25H	1.65503	salmon
CHAF1B	1.77202	magenta
CHCHD10	0.356463	grey
CHCHD2	0.583672	purple
CHCHD3	0.638549	lightcyan
CHCHD7	0.0849068	grey
CHD6	0.311885	yellow
CHD7	0.215479	grey
CHEK1	3.90371	brown
CHEK2	0.683351	royalblue
CHGB	0.414508	grey
CHKA	0.179491	greenyellow
CHMP1A	1.13335	greenyellow
CHMP2A	0.165053	grey
CHMP2B	1.00797	blue
CHMP4C	1.03818	yellow
CHMP5	0.829065	white
CHN1	0.699346	salmon
CHORDC1	0.586154	royalblue
CHRD	1.87956	darkorange
CHRDL2	9.38349	turquoise
CHRM3	0.199853	turquoise
CHRNA5	0.18263	blue
CHST3	1.05167	turquoise
CHST5	0.425879	darkred
CHST7	0.202814	red
CHTF18	2.28103	greenyellow
CILP	1.05246	red
CIRBP	2.51015	turquoise
CISD1	0.0870765	midnightblue
CITED2	1.46075	salmon
CKAP2	1.70408	royalblue
CKAP2L	3.46181	magenta
CKB	3.11841	turquoise
CKS1B	1.13716	royalblue
CKS2	2.56133	brown
CLCF1	0.102819	grey
CLCN3	0.117499	grey
CLDN11	0.125725	red
CLDN12	0.0768433	grey
CLDN18	0.366034	lightgreen
CLDN3	0.117386	grey
CLDN5	0.711172	tan
CLDN7	0.336167	grey
CLEC11A	5.91436	salmon
CLEC14A	7.95778	tan
CLEC1A	3.69099	tan
CLEC4A	4.73829	cyan
CLECL1	12.4008	black
CLIC4	27.0095	turquoise
CLIP3	55.2887	turquoise
CLK1	3.27014	yellow
CLK2	0.104968	turquoise
CLK3	1.32443	midnightblue
CLN3	0.132039	grey
CLOCK	0.0795012	greenyellow
CLPTM1	0.159537	violet
CLPTM1L	0.0609552	grey
CLRN3	0.199196	darkred
CLTB	0.0668228	lightgreen
CMAS	0.062945	grey
CMBL	0.0829869	grey
CMC1	1.21163	purple
CMPK1	0.511957	yellow
CMTM2	0.953217	saddlebrown
CMTM3	1.2576	salmon
CMTM4	0.0749189	green
CMTM6	0.783969	blue
CMTM8	0.062845	orange
CNBP	2.02394	purple
CNN1	58.2223	turquoise
CNN3	7.50034	turquoise
CNNM3	0.193152	midnightblue
CNOT7	0.899508	blue
CNOT8	3.69826	yellow
CNPY2	0.191812	white
CNPY3	0.365973	paleturquoise
CNPY4	3.95178	turquoise
CNTNAP1	29.5243	turquoise
COASY	0.468491	grey60
COBL	0.268043	green
COL10A1	2.59853	pink
COL11A1	1.73031	pink
COL12A1	4.44057	pink
COL14A1	5.36548	red
COL15A1	3.09161	tan
COL16A1	0.125682	grey
COL18A1	0.654407	pink
COL1A1	5.18851	pink
COL1A2	7.97756	pink
COL3A1	6.06251	pink
COL4A1	0.602958	tan
COL4A2	11.6705	turquoise
COL4A3BP	0.0998435	grey
COL4A4	0.100057	red
COL4A5	12.5594	turquoise
COL4A6	18.5316	turquoise
COL5A1	6.58001	pink
COL5A2	6.46329	pink
COL5A3	0.341117	pink
COL6A1	3.66355	turquoise
COL6A2	7.033	turquoise
COL6A3	7.2874	pink
COL7A1	0.22386	saddlebrown
COL8A1	3.56739	pink
COL8A2	0.763936	turquoise
COLEC12	3.82056	red
COMMD10	1.57154	blue
COMMD6	0.360629	greenyellow
COMMD8	1.07831	lightcyan
COMTD1	0.143512	grey
COPE	0.690942	grey
COPG2	0.0473518	grey
COPS2	6.78056	yellow
COPS8	0.464752	blue
COPZ2	6.03797	turquoise
COQ2	0.346188	blue
COQ3	0.204252	magenta
CORO1A	16.8505	black
CORO2A	0.392371	turquoise
COX10	0.0851776	grey
COX7A1	36.9912	turquoise
COX7B	0.76643	lightcyan
CPA2	2.24783	darkorange
CPA3	1.14677	red
CPE	3.93274	turquoise
CPNE8	0.203439	tan
CPSF4	0.05119	grey
CPT1C	1.01577	salmon
CPT2	0.102784	grey
CPXM1	0.747067	red
CPXM2	42.211	turquoise
CR2	9.73744	black
CRB3	0.548619	grey
CRBN	1.37368	turquoise
CREB3L2	0.629081	turquoise
CREB5	0.275279	turquoise
CRELD1	0.66071	turquoise
CRIP2	0.485537	tan
CRISPLD2	3.19032	pink
CRK	2.02169	purple
CRMP1	0.284943	salmon
CRTAP	0.383589	midnightblue
CRY2	0.991854	turquoise
CRYAB	44.9363	turquoise
CRYL1	0.174573	darkred
CRYZL1	0.917356	darkturquoise
CS	0.867758	purple
CSAD	0.546509	darkturquoise
CSDE1	0.192869	yellow
CSE1L	0.421933	grey
CSF1R	3.71156	cyan
CSF2RA	1.5622	cyan
CSF3R	0.975125	saddlebrown
CSGALNACT2	2.24061	red
CSNK1G3	0.581038	blue
CSPG4	7.29107	turquoise
CSRP1	56.7286	turquoise
CSRP2	3.36699	turquoise
CSTF2	0.64589	brown
CTBP1	1.47131	purple
CTBS	0.0807335	white
CTDSP1	0.125832	grey
CTGF	1.58039	red
CTH	0.0445784	grey
CTHRC1	4.09424	pink
CTLA4	0.040946	orange
CTSA	0.107989	grey
CTSC	1.88358	cyan
CTSD	0.256282	grey
CTSE	1.01973	lightgreen
CTSF	5.53734	turquoise
CTSG	0.67633	red
CTSK	5.2492	pink
CTSO	1.92439	red
CTTN	0.302654	purple
CUEDC1	0.0775458	grey
CUX1	4.19449	skyblue
CX3CR1	3.28451	turquoise
CXADR	0.30406	turquoise
CXCL10	2.7663	lightyellow
CXCL11	1.17107	lightyellow
CXCL12	3.50693	red
CXCL13	12.4903	black
CXCL16	0.0355403	grey
CXCL9	3.61124	lightyellow
CXCR3	2.15458	lightyellow
CXCR4	5.03674	black
CXCR5	15.9076	black
CXCR6	4.91702	lightyellow
CXorf40B	0.035961	grey
CXXC1	1.54128	midnightblue
CYB561	0.147779	turquoise
CYB561D2	0.265114	turquoise
CYB5A	0.177654	grey
CYB5D2	0.0607834	grey
CYB5R3	2.29598	turquoise
CYB5R4	1.32724	lightcyan
CYBA	0.327877	grey
CYBB	6.86536	cyan
CYC1	0.352574	darkgrey
CYFIP2	3.07556	black
CYGB	1.18694	red
CYP1B1	2.99682	turquoise
CYP20A1	1.27958	blue
CYP2J2	0.194044	darkred
CYP2S1	0.121429	lightgreen
CYP2U1	12.8129	turquoise
CYP4F12	0.431889	grey
CYR61	0.765514	tan
CYSLTR1	2.30148	green
CYTH3	0.560351	salmon
CYTIP	4.04378	black
CYYR1	7.87616	tan
D2HGDH	0.880654	darkturquoise
DAAM1	8.45338	turquoise
DAAM2	17.2632	turquoise
DAB2	0.610161	tan
DACH1	0.0359383	grey
DACT1	1.52425	turquoise
DACT3	59.439	turquoise
DAD1	0.668265	white
DAGLA	0.144655	grey
DAP3	0.533846	brown
DBI	0.409833	blue
DBNDD1	0.0494872	grey
DCBLD1	1.30186	midnightblue
DCK	1.67859	blue
DCN	4.3639	red
DCTPP1	0.395911	darkgrey
DCUN1D1	0.905117	blue
DCUN1D5	1.58898	blue
DCXR	0.19143	turquoise
DDAH1	0.277777	yellow
DDC	0.176899	darkred
DDIT4L	1.57783	turquoise
DDR2	19.5343	turquoise
DDRGK1	0.0795644	royalblue
DDT	0.249539	grey
DDX11	1.34129	skyblue
DDX21	2.37004	blue
DDX27	2.10285	midnightblue
DDX47	1.82463	tan
DDX60	0.30669	darkgreen
DEF6	1.5973	black
DEF8	0.0881327	grey
DEGS2	0.198728	grey
DEK	0.499492	lightcyan
DENND2A	0.358137	tan
DENND5A	21.1319	turquoise
DES	50.1034	turquoise
DEXI	0.624407	turquoise
DGAT1	0.239455	grey60
DGKQ	0.228623	grey
DHCR24	0.1956	grey
DHCR7	0.344184	grey
DHFR	0.668798	royalblue
DHRS11	0.678582	darkred
DHX9	3.95087	purple
DIAPH1	0.435017	grey
DIAPH3	1.03811	brown
DICER1	4.52406	yellow
DIDO1	0.250521	darkturquoise
DIO2	2.23638	red
DIRC2	0.0519931	grey
DISP1	0.0912751	grey
DIXDC1	52.5936	turquoise
DKK3	5.27296	turquoise
DLC1	0.648496	darkturquoise
DLG3	0.452845	purple
DLG4	1.06339	salmon
DLGAP4	0.341926	grey
DLGAP5	5.59076	brown
DLL1	0.0579255	grey
DMPK	46.4348	turquoise
DNAJA4	0.0520304	green
DNAJB5	45.754	turquoise
DNAJB9	0.259794	green
DNAJC3	0.279306	turquoise
DNM1L	0.28678	blue
DNM2	0.886438	grey
DNMT3B	0.458265	grey
DNTTIP1	0.228775	grey
DOCK10	7.17169	green
DOCK11	5.30051	turquoise
DOCK2	8.38381	green
DOCK5	0.33048	grey
DOCK6	0.509665	greenyellow
DOCK8	9.38731	black
DOK4	0.490101	grey
DONSON	1.84744	brown
DPCR1	0.774608	lightgreen
DPH3	0.542578	royalblue
DPM1	1.3139	blue
DPM2	0.544767	grey
DPP3	0.450846	grey
DPP7	1.76085	midnightblue
DPP9	3.81396	greenyellow
DPT	9.9231	salmon
DPY19L4	0.0588682	green
DPYD	0.088704	grey
DPYSL2	1.83516	turquoise
DPYSL3	42.2689	turquoise
DPYSL4	0.2953	salmon
DR1	0.779781	lightcyan
DSC2	0.380057	grey
DSCC1	0.755029	skyblue
DSCR3	0.471406	midnightblue
DSE	1.49144	pink
DSEL	0.231359	red
DSG2	0.345432	grey
DSP	0.192894	green
DST	0.0549484	grey
DSTN	28.365	turquoise
DSTYK	0.978541	turquoise
DTD1	0.061741	grey
DTL	2.06585	brown
DTNA	0.556797	turquoise
DTWD1	0.821386	greenyellow
DTX2	0.0568577	grey
DTX3	10.6387	turquoise
DTYMK	2.83674	purple
DUS1L	0.790969	grey
DUSP1	0.748509	tan
DUSP14	0.115924	grey
DUSP22	0.121918	purple
DUSP3	7.79083	turquoise
DUT	0.0616097	grey
DYNC1I1	0.36877	turquoise
DYNC2H1	0.0912689	skyblue
DYNLRB1	0.0589932	darkturquoise
DYRK1A	0.218334	skyblue
DYSF	1.48292	tan
E2F2	0.641114	grey60
E2F3	0.19697	grey
E2F5	0.850827	blue
E2F7	1.75091	brown
EAF2	1.73639	green
EBF1	5.33925	red
EBF3	2.57581	tan
EBP	0.588991	brown
EBPL	0.636058	darkgrey
ECD	1.9058	blue
ECE2	0.48583	darkgrey
ECHDC1	4.29889	yellow
ECHDC2	0.309353	steelblue
ECHS1	0.356157	turquoise
ECM2	6.18301	red
ECT2	0.693661	brown
EDEM1	3.05762	skyblue
EDNRA	17.5916	turquoise
EED	1.02694	lightcyan
EEF1A1	1.81319	yellow
EFEMP1	5.08457	red
EFHD1	0.340978	red
EFNA1	0.0988235	green
EFNB1	0.675145	grey
EFR3B	0.15428	grey
EGR1	0.255072	tan
EHD2	9.44198	turquoise
EHF	0.87727	blue
EHHADH	0.356069	purple
EIF1B	0.644	greenyellow
EIF2B5	1.84929	midnightblue
EIF2S2	0.276099	magenta
EIF3J	0.964854	lightcyan
EIF3L	0.053216	grey
EIF3M	2.12579	blue
EIF4E3	9.2483	turquoise
EIF4H	2.93075	purple
EIF5	0.990083	purple
EIF5A	0.229701	magenta
EIF6	0.536859	grey
ELF1	0.084058	greenyellow
ELF3	0.826449	turquoise
ELL2	0.511379	green
ELMO1	0.238173	black
ELMO3	0.764609	grey
ELN	2.06183	red
ELOVL4	5.38299	turquoise
ELOVL5	0.172937	red
ELOVL6	0.171942	grey
EMCN	4.74454	tan
EMG1	0.26134	brown
EMILIN1	6.12771	salmon
EML1	42.4073	turquoise
EMP1	0.320712	pink
EMP3	0.872716	pink
ENAH	22.1562	turquoise
ENDOG	0.419197	grey
ENG	4.18111	tan
ENO3	0.857698	midnightblue
ENPP2	0.324154	green
ENPP4	0.0153601	grey
ENSA	0.806243	blue
ENTPD1	1.88448	red
ENTPD6	0.194626	turquoise
EOMES	1.28845	green
EPAS1	1.75323	tan
EPB41L3	0.209532	green
EPCAM	1.63776	yellow
EPHA2	0.939496	grey
EPHA3	10.0068	turquoise
EPHA4	0.197612	turquoise
EPHX2	0.084545	grey
EPN3	0.086028	darkorange
EPPK1	0.0724511	green
EPS8L1	0.448294	grey
EPS8L3	0.410254	grey
EPSTI1	0.416776	darkgreen
ERBB2	0.462296	grey
ERBB3	0.0858871	grey
ERCC1	0.0597208	grey
ERCC2	0.449585	greenyellow
ERCC6L	3.64838	brown
ERGIC3	0.435298	grey
ERN2	0.602915	grey
ERO1LB	0.522189	darkorange
ERP29	1.52878	purple
ESAM	2.43821	tan
ESD	0.256855	greenyellow
ESPN	0.0885986	grey
ESRRA	0.76946	turquoise
ESRRG	1.24903	darkorange
ETFA	0.629435	white
ETFB	0.0416678	grey
ETFDH	0.130211	grey
ETNK1	0.50308	lightgreen
ETS1	2.49247	black
ETV4	0.169364	grey
EVI2A	2.40455	green
EVI2B	12.0169	black
EVL	3.74677	green
EVPL	0.1523	grey
EXO1	2.77196	magenta
EXOC7	1.03611	greenyellow
EXOSC2	1.27633	magenta
EXOSC3	1.27862	brown
EXOSC4	0.607484	magenta
EXOSC5	0.407981	violet
EXOSC9	0.280372	brown
EXPH5	0.0211559	grey
EXTL2	0.249434	salmon
EZH2	1.33866	brown
EZR	0.339662	grey
F10	0.340135	grey
F11R	0.875271	yellow
F12	0.0848671	brown
F13A1	1.09076	red
F2RL1	0.329567	grey
F2RL2	7.49308	salmon
FA2H	0.402831	lightgreen
FABP4	1.33057	red
FAF1	3.3503	purple
FAIM	0.483567	grey
FAIM3	18.4383	black
FAM109A	0.651747	grey
FAM110A	0.183382	magenta
FAM110B	3.40392	turquoise
FAM117B	0.0350553	grey
FAM126B	0.128014	blue
FAM127A	2.74124	salmon
FAM127B	0.098797	grey
FAM129A	47.0045	turquoise
FAM129B	0.606736	grey
FAM131A	0.229946	salmon
FAM13A	0.339082	midnightblue
FAM13B	25.0299	turquoise
FAM149A	1.81477	turquoise
FAM160A2	0.551721	grey
FAM172A	13.6076	turquoise
FAM173A	0.138673	grey
FAM178A	0.62127	blue
FAM179B	1.70346	yellow
FAM20B	0.980204	green
FAM3A	0.139045	grey
FAM46B	29.0313	turquoise
FAM46C	1.75498	green
FAM49B	4.24592	yellow
FAM57A	0.128136	grey
FAM60A	0.310974	brown
FAM64A	2.64958	brown
FAM69B	0.191473	grey
FAM83B	0.316572	turquoise
FAM83D	5.39098	turquoise
FAM83E	0.608512	grey
FAM83H	0.648488	grey60
FAM91A1	0.619542	royalblue
FAM92A1	0.0664962	grey
FAM96A	1.71876	lightcyan
FANCB	1.47858	midnightblue
FANCD2	1.20707	magenta
FANCE	0.416798	grey60
FANCG	0.0741444	grey
FANCI	1.10736	magenta
FAP	6.19462	pink
FAR1	0.0268402	grey
FAR2	0.0504347	grey
FAS	0.0638298	grey
FASN	0.459916	magenta
FASTK	1.60181	purple
FASTKD3	0.52795	brown
FBLN1	3.22429	red
FBLN2	3.52573	red
FBRSL1	0.84765	turquoise
FBXL2	0.227442	turquoise
FBXL20	0.280967	grey
FBXL5	3.25262	turquoise
FBXL6	0.38181	grey60
FBXO22	1.60734	blue
FBXO28	0.608368	brown
FBXO3	0.219273	blue
FBXO30	5.4234	turquoise
FBXO31	0.781069	blue
FBXO32	23.1326	turquoise
FBXO38	4.14396	yellow
FBXO4	0.0373469	grey
FBXO46	0.102889	violet
FBXO5	2.46719	brown
FBXO6	0.150273	darkgreen
FBXW7	1.6033	midnightblue
FCER1A	2.22528	red
FCER1G	7.32241	cyan
FCER2	9.08679	black
FCGR1A	4.82207	cyan
FCGR2A	3.41772	cyan
FCGR3B	0.633206	saddlebrown
FCHO2	1.58727	yellow
FCHSD2	1.13388	green
FCN1	0.964448	cyan
FCRL3	13.0481	black
FDFT1	0.0434454	grey
FDPS	0.333404	skyblue
FEN1	3.52821	brown
FERMT1	0.0680582	brown
FERMT2	57.5049	turquoise
FERMT3	1.85182	green
FEZ1	13.4208	turquoise
FEZ2	2.04137	turquoise
FGD2	4.79731	green
FGD3	5.19983	black
FGD5	1.62457	salmon
FGF13	0.0378133	grey
FGF9	0.39812	orange
FGFR3	0.125899	grey
FGFR4	0.217839	greenyellow
FGL2	2.5938	salmon
FHL1	43.1369	turquoise
FHL3	2.62622	turquoise
FHOD1	1.48844	greenyellow
FHOD3	0.54598	turquoise
FILIP1L	27.7346	turquoise
FKBP14	2.00867	pink
FKBP4	0.443674	magenta
FKBP5	0.777409	turquoise
FLAD1	0.676524	greenyellow
FLNA	15.1015	turquoise
FLNB	0.30303	grey
FLNC	38.6981	turquoise
FLT3LG	0.298877	grey
FLVCR1	0.0862399	red
FMO1	0.373899	red
FMOD	0.13846	red
FNBP1	31.2349	turquoise
FNBP1L	0.117401	green
FNDC1	3.90141	pink
FNDC3A	1.21274	yellow
FNDC5	1.53403	turquoise
FNTA	0.913913	purple
FOLR2	0.810321	red
FOS	0.208245	tan
FOSB	0.125164	tan
FOSL1	0.277868	grey
FOXA1	0.155293	turquoise
FOXA2	0.0753907	grey
FOXA3	0.238218	lightgreen
FOXD2	0.0585209	turquoise
FOXF1	8.8498	salmon
FOXF2	11.5451	turquoise
FOXM1	2.10149	magenta
FOXN3	9.44763	turquoise
FOXO3	5.34141	skyblue
FOXP4	0.0572107	grey
FOXQ1	0.0417161	grey
FOXRED1	1.03568	grey60
FOXS1	0.83823	red
FPR1	1.02041	saddlebrown
FPR3	6.29745	cyan
FRAT2	0.171209	grey
FREM1	0.019797	grey
FRK	0.130976	red
FRMD6	3.25272	pink
FRS2	0.206357	grey
FRS3	0.335313	paleturquoise
FRYL	0.161687	midnightblue
FRZB	11.6373	turquoise
FSCN1	0.0991927	grey
FSTL1	5.46003	red
FUBP3	1.29375	blue
FUCA2	0.186396	brown
FUK	0.899111	midnightblue
FUNDC1	0.0435226	grey
FUT2	0.533308	grey
FUT3	0.132438	darkred
FUT8	0.034094	grey
FXYD1	6.5913	turquoise
FYB	8.31216	green
FYCO1	45.0226	turquoise
FYN	1.1408	black
FZD4	5.36532	tan
FZD5	0.178435	green
FZD7	0.118331	turquoise
FZD8	1.00443	salmon
G0S2	0.676333	saddlebrown
G3BP1	3.87419	yellow
G3BP2	1.64297	purple
G6PC3	0.646272	grey
G6PD	0.115045	purple
GABARAPL1	1.67893	turquoise
GABARAPL2	5.79147	yellow
GABBR1	0.306136	turquoise
GABPA	0.378004	blue
GAD1	0.0293159	grey
GADD45B	0.809419	turquoise
GALE	0.304572	lightgreen
GALK2	1.85001	blue
GALNT10	0.063511	grey
GALNT5	0.0811366	grey
GAPDH	0.175599	darkgrey
GAPT	14.4898	black
GART	2.75334	blue
GAS1	3.74817	pink
GAS2L3	0.462865	grey60
GAS6	2.38694	turquoise
GAS7	4.15048	red
GBE1	0.0788169	grey
GBP1	2.16352	lightyellow
GBP2	0.566159	green
GBP5	2.98199	lightyellow
GCA	0.502055	lightcyan
GCAT	0.225649	grey
GCH1	0.430863	blue
GCHFR	0.214424	brown
GCLM	0.502578	purple
GCN1L1	0.367914	steelblue
GCNT1	0.126229	grey
GDPD3	0.127994	grey
GEM	12.5905	turquoise
GEMIN4	0.339557	grey
GFOD1	10.8469	turquoise
GFPT1	0.344838	turquoise
GFPT2	0.358096	grey
GFRA1	7.02859	turquoise
GGA2	1.20087	black
GGCT	0.169145	brown
GGH	0.472971	orange
GGT6	0.156724	darkred
GHR	7.23213	salmon
GIF	2.06525	darkorange
GIMAP2	1.6533	yellow
GIMAP4	7.80457	green
GIMAP6	4.91569	green
GIMAP7	6.03085	black
GINS2	1.60557	magenta
GINS3	2.05784	magenta
GINS4	0.441352	magenta
GIPC1	0.494871	grey
GIPC2	0.17931	grey
GJA1	3.81835	turquoise
GJA4	4.4705	tan
GJB1	0.0821722	green
GJB2	0.0527909	grey
GJB3	0.614982	grey
GJC2	0.909208	turquoise
GK5	0.0547504	grey60
GKN1	1.4411	lightgreen
GKN2	1.87201	lightgreen
GLB1	0.275811	purple
GLB1L2	0.0910303	turquoise
GLIPR1	0.135446	cyan
GLIPR2	10.9495	turquoise
GLO1	0.776661	blue
GLRX2	0.435862	darkgrey
GLRX3	1.51213	lightcyan
GLT8D2	7.74577	pink
GLYCTK	0.124718	darkred
GM2A	2.50455	cyan
GMCL1	0.0899095	brown
GMDS	0.148885	grey
GMFG	11.0907	black
GMIP	0.514849	black
GMNN	1.08838	brown
GNA11	0.529279	grey
GNA13	3.53872	yellow
GNAI2	0.955488	pink
GNAO1	25.9684	turquoise
GNB4	1.36021	turquoise
GNB5	2.49516	turquoise
GNG11	4.35919	tan
GNG12	1.68505	blue
GNG4	0.272562	grey
GNG7	2.94059	turquoise
GNLY	0.757353	lightyellow
GNPDA2	4.59767	turquoise
GOLGA8A	0.488678	yellow
GOLT1A	0.0706105	grey
GOLT1B	0.574909	lightcyan
GPA33	0.682867	darkred
GPAA1	0.350439	grey
GPAM	0.0614614	grey
GPATCH1	0.143384	grey
GPBAR1	2.04956	turquoise
GPC1	0.0785885	grey
GPC6	1.26659	red
GPI	0.246303	violet
GPM6B	5.35837	salmon
GPNMB	3.10884	cyan
GPR116	3.36187	tan
GPR124	6.28811	salmon
GPR125	0.459928	darkturquoise
GPR137B	0.627874	cyan
GPR18	14.932	black
GPR183	3.94417	black
GPR34	1.58815	cyan
GPR35	1.20239	greenyellow
GPR4	0.435544	saddlebrown
GPR64	0.177611	lightgreen
GPR65	3.10989	green
GPR68	3.23936	pink
GPRC5A	0.471174	grey
GPRC5B	0.0322073	grey
GPRC5C	0.432761	darkorange
GPS1	0.472611	grey
GPSM1	0.137167	grey
GPSM2	1.36743	brown
GPSM3	9.07044	black
GPT	0.264986	grey
GPT2	0.127311	darkorange
GPX1	0.319801	cyan
GPX3	0.0245024	grey
GPX7	0.910447	pink
GPX8	0.467681	pink
GRAP	4.70585	black
GRB7	0.417665	grey
GREM1	9.46491	turquoise
GREM2	2.8446	turquoise
GRHL2	0.453679	turquoise
GRINA	0.236889	grey
GRN	0.331966	grey
GRTP1	0.164926	green
GSDMB	0.264171	grey
GSDMD	0.656358	midnightblue
GSK3B	0.354331	grey60
GSN	9.97928	turquoise
GSR	0.217803	turquoise
GSS	0.833286	turquoise
GSTK1	0.097553	grey
GSTM5	9.41247	turquoise
GSTO1	0.538224	white
GSTO2	0.129322	red
GSTZ1	0.125063	grey
GTF2IRD1	0.219241	green
GTF3A	0.0346245	grey
GTF3C5	0.25337	grey
GTPBP4	0.782248	brown
GUCY1A3	4.84681	salmon
GUCY2C	0.643633	darkred
GYG1	20.4375	turquoise
GYLTL1B	0.0702966	orange
GYPC	18.4277	turquoise
GZMB	1.97638	lightyellow
GZMH	2.89684	lightyellow
GZMK	6.24616	green
H1FX	0.0986102	grey
H2AFX	0.656175	grey
H2AFY	0.0709513	midnightblue
HADH	0.201488	grey
HADHB	0.0787213	grey
HAGHL	0.098028	grey
HAND2	41.3846	turquoise
HAPLN3	1.05752	lightyellow
HAT1	2.22754	lightcyan
HAUS7	1.35355	greenyellow
HAX1	0.223706	brown
HCCS	3.28692	yellow
HCFC1R1	0.481298	turquoise
HCLS1	8.89307	green
HCN3	0.405187	grey60
HCST	4.63732	lightyellow
HDAC2	0.300379	brown
HDAC4	3.65182	turquoise
HDC	0.161759	brown
HDDC3	0.260461	turquoise
HDGF	0.459626	brown
HDGFRP3	5.10226	turquoise
HDHD3	0.315089	grey
HEATR1	0.807396	magenta
HEATR2	0.137665	grey60
HEATR3	0.461485	brown
HECW2	0.101628	saddlebrown
HEG1	4.69576	tan
HELLS	0.905476	brown
HEPACAM2	0.139427	grey
HERPUD1	0.879903	green
HEYL	1.53504	red
HIAT1	7.88048	yellow
HIATL2	0.282395	greenyellow
HIBADH	0.028662	grey
HIF1A	2.19469	yellow
HIGD1A	0.427386	white
HINT1	0.840714	white
HIP1	0.0447102	grey
HIP1R	0.103045	grey
HIST1H2BK	0.0123734	grey
HJURP	3.29794	magenta
HK2	0.171609	turquoise
HK3	0.909491	cyan
HKDC1	0.20504	darkred
HLA.A	0.0574076	green
HLA.DMA	1.83494	lightyellow
HLA.DMB	2.8915	lightyellow
HLA.DOA	1.66438	lightyellow
HLA.DPA1	3.03547	lightyellow
HLA.DPB1	2.11863	lightyellow
HLA.DRA	2.41061	lightyellow
HLA.E	0.408055	green
HM13	1.83347	purple
HMBS	1.62474	purple
HMGA1	0.463706	grey
HMGB2	1.68038	yellow
HMGB3	0.289573	brown
HMGCL	0.071905	lightgreen
HMGCS1	0.0533822	magenta
HMGN1	1.52982	purple
HMGN2	0.0528683	grey
HMHA1	1.99886	black
HMMR	2.93745	brown
HMOX1	0.135063	cyan
HN1	0.126852	grey
HNF1B	0.180699	grey
HNRNPA0	0.699422	blue
HNRNPA3	0.0244775	grey
HNRNPAB	0.505303	darkgrey
HNRNPH3	7.03586	yellow
HNRNPL	0.166062	grey
HNRNPUL2	1.46616	midnightblue
HOOK1	0.536877	midnightblue
HOOK2	0.125169	turquoise
HOXA10	0.101511	green
HOXA13	0.0371031	grey
HOXA2	8.70244	turquoise
HOXA3	0.280479	midnightblue
HOXA4	25.8175	turquoise
HOXA5	4.4852	turquoise
HOXB7	0.044757	green
HPDL	0.259653	turquoise
HPRT1	1.21486	blue
HPSE	0.187364	blue
HRSP12	2.4622	yellow
HS1BP3	0.360381	turquoise
HS3ST3A1	0.700217	pink
HSD11B1	2.65189	salmon
HSD11B2	0.0954338	darkred
HSD17B11	1.01048	blue
HSD17B6	1.78599	turquoise
HSD3B7	0.0776039	darkgreen
HSF1	0.407457	grey
HSP90AA1	3.30628	yellow
HSP90AB1	0.343682	paleturquoise
HSPA12A	8.48212	turquoise
HSPA14	0.622688	brown
HSPA2	5.29235	turquoise
HSPA4	2.35342	yellow
HSPA4L	0.0694677	grey
HSPB1	1.08895	turquoise
HSPB11	0.473774	white
HSPB2	25.5287	turquoise
HSPB6	42.5149	turquoise
HSPB7	46.961	turquoise
HSPB8	38.4502	turquoise
HSPBP1	0.51296	violet
HSPD1	2.92269	blue
HSPH1	0.263404	brown
HTRA1	3.50752	pink
HVCN1	7.82581	black
HYOU1	0.643171	grey
IARS	0.557952	royalblue
ICA1	0.0717951	grey
ICAM2	0.00821042	grey
ICAM3	2.29173	green
ICMT	0.250055	purple
ICOS	2.23544	lightyellow
IDH1	0.815524	purple
IDH3B	0.161048	royalblue
IFFO1	1.53307	tan
IFI16	0.52093	green
IFI27	0.25134	darkgreen
IFI35	0.649926	darkgreen
IFI44	1.09813	darkgreen
IFI44L	1.04369	darkgreen
IFIH1	0.674909	lightyellow
IFIT1	0.953006	darkgreen
IFIT2	0.461643	darkgreen
IFIT3	1.05902	darkgreen
IFITM1	0.322983	darkgreen
IFITM3	0.119966	grey
IFNG	3.31843	lightyellow
IFRD2	0.259839	grey
IFT52	0.265285	blue
IFT74	0.498105	steelblue
IGDCC4	1.98362	red
IGF1	2.87897	red
IGF2	0.434074	salmon
IGF2BP2	0.172833	grey
IGF2BP3	0.0530983	grey
IGFBP4	1.46164	red
IGFBP6	0.961829	pink
IGFBP7	4.75511	red
IGHG1	0.111574	green
IGSF6	4.42528	cyan
IGSF9	0.0439565	grey
IKBKE	0.594055	greenyellow
IL10RA	7.52991	green
IL11RA	0.717885	steelblue
IL16	10.1247	black
IL17D	7.36187	salmon
IL18BP	0.657552	green
IL18RAP	1.1484	lightyellow
IL1A	0.361974	saddlebrown
IL1B	1.0187	saddlebrown
IL21R	2.52814	lightyellow
IL22RA1	0.0827073	green
IL24	0.667564	saddlebrown
IL32	0.321908	darkgreen
IL33	1.32722	tan
IL4R	0.501692	darkturquoise
IL6	0.21943	saddlebrown
IL6ST	2.37194	tan
IL7R	5.36572	black
ILF3	0.399201	purple
ILK	19.0337	turquoise
ILKAP	2.27242	midnightblue
IMPA1	0.139349	yellow
IMPAD1	0.632433	blue
IMPDH1	0.0743829	grey
IMPDH2	0.110004	grey
INCENP	1.37924	grey60
INF2	0.768848	grey
ING2	0.291287	purple
ING5	0.079104	grey
INO80E	0.658028	grey
INPP5A	16.3705	turquoise
INPP5D	2.8709	black
INPP5E	0.113822	darkturquoise
INSM1	1.51447	grey
INTS1	1.14786	greenyellow
IP6K1	0.473293	greenyellow
IP6K2	0.787848	purple
IPO4	0.737604	brown
IQCE	0.141112	grey
IQGAP2	0.21333	lightgreen
IRAK1	0.197392	grey
IRF1	0.747283	darkgreen
IRF2BP2	0.0941959	grey
IRF3	2.02719	greenyellow
IRF6	0.567664	turquoise
IRF7	0.355898	darkgreen
IRX3	0.208115	darkorange
ISCA1	0.526141	greenyellow
ISCU	1.16039	salmon
ISL1	15.0216	turquoise
ISLR	1.49687	pink
ISM1	6.08738	turquoise
ISOC1	0.345733	lightcyan
ISOC2	0.191619	grey
ITFG1	1.34363	blue
ITGA10	4.18382	salmon
ITGA11	3.41231	pink
ITGA3	0.331426	grey
ITGA5	12.1034	turquoise
ITGA6	0.408802	yellow
ITGA8	0.533314	turquoise
ITGAV	0.195261	red
ITGAX	0.448431	saddlebrown
ITGB1	0.365592	midnightblue
ITGB2	7.18285	cyan
ITGB3BP	0.318688	royalblue
ITGB4	0.873214	grey
ITGB5	0.53199	pink
ITGB7	5.00069	green
ITK	9.44916	green
ITM2A	0.458926	green
ITPA	0.791404	turquoise
ITPK1	0.590561	grey
ITPKA	0.277375	grey
ITPR1	10.9152	turquoise
ITPR3	0.39991	grey
ITPRIP	0.62806	pink
JAK1	0.00705944	grey
JAM2	4.77246	tan
JAM3	5.19555	salmon
JAZF1	10.0271	turquoise
JPH2	44.3584	turquoise
JUNB	0.220618	grey
JUP	0.059427	grey
KAL1	0.891621	pink
KANK1	0.790243	turquoise
KANK2	6.39419	salmon
KATNAL1	20.1435	turquoise
KATNB1	0.478895	magenta
KBTBD11	0.0840983	grey
KCNA5	5.73029	turquoise
KCNAB1	0.0475298	grey
KCNE2	2.50549	darkorange
KCNH2	23.1095	turquoise
KCNJ8	19.0652	turquoise
KCNK1	0.14656	lightgreen
KCNMA1	56.0445	turquoise
KCNMB1	56.7666	turquoise
KCNQ1	0.103092	grey
KCNS3	1.45005	turquoise
KCTD10	2.14515	turquoise
KCTD15	0.0424325	grey
KCTD3	0.0838863	green
KCTD9	0.0985096	grey
KDELC2	0.495583	turquoise
KDELR2	0.708061	purple
KDELR3	0.598817	purple
KHSRP	0.671936	grey60
KIAA0020	0.0256347	grey
KIAA0101	2.38988	brown
KIAA0125	3.06209	black
KIAA0355	0.377746	tan
KIAA0368	0.197359	turquoise
KIAA0513	0.0259755	grey
KIAA0895	0.0977194	darkorange
KIAA0907	0.113554	darkturquoise
KIAA0922	4.95129	black
KIAA1244	0.0342127	grey
KIAA1522	0.421072	grey
KIAA1644	23.3782	turquoise
KIF11	2.78529	brown
KIF14	2.52686	magenta
KIF15	0.854776	grey60
KIF16B	0.0195284	grey
KIF18A	2.05262	brown
KIF1A	0.178202	grey
KIF20A	3.72631	magenta
KIF21A	0.0630017	green
KIF23	4.78873	brown
KIF2A	1.53498	blue
KIF2C	4.88337	magenta
KIF3B	0.19432	grey
KIF4A	3.82522	brown
KIF5B	0.740234	blue
KIFC1	3.38232	magenta
KIT	9.74679	salmon
KLF11	0.605002	turquoise
KLF12	3.35599	turquoise
KLF2	0.714941	brown
KLF4	0.246013	lightgreen
KLF5	3.34707	yellow
KLF9	11.835	turquoise
KLHDC3	0.615242	paleturquoise
KLHDC4	0.250138	grey60
KLHL17	1.67985	greenyellow
KLHL21	0.671589	turquoise
KLHL22	0.13509	lightcyan
KLHL23	0.0309598	grey
KLHL24	0.205405	turquoise
KLHL3	0.412743	tan
KLHL5	20.8613	turquoise
KLHL6	10.2924	black
KLHL7	0.709048	yellow
KLRB1	3.88886	green
KLRD1	1.44131	lightyellow
KLRG1	3.49277	green
KNTC1	0.5307	grey60
KPNA2	1.98222	purple
KPNA3	0.241786	yellow
KRAS	0.00192764	grey
KRT18	0.418573	grey
KRT20	0.148147	darkred
KRT5	0.131434	grey
KRT6A	0.13415	grey
KRT7	0.145802	grey
KRT8	1.17104	grey
KRT80	0.104683	grey
KRTCAP2	0.295508	midnightblue
KRTCAP3	0.0971851	green
LACTB	0.698172	cyan
LACTB2	0.0609499	grey
LAD1	0.729239	turquoise
LAG3	1.17894	lightyellow
LAGE3	0.218104	grey
LAMA2	3.87494	red
LAMA3	0.357687	grey
LAMA4	19.8255	turquoise
LAMA5	0.523855	turquoise
LAMB1	0.334828	red
LAMB2	5.27985	turquoise
LAMB3	0.406413	grey
LAMC2	0.285328	grey
LAMP3	1.16442	lightyellow
LAP3	1.25695	lightyellow
LAPTM4B	0.0986985	grey
LAPTM5	3.87598	cyan
LARGE	0.41539	turquoise
LAT	0.192924	green
LAT2	3.11913	black
LAYN	37.9004	turquoise
LBH	0.956371	pink
LCLAT1	0.0221795	grey
LCN2	0.103226	grey
LCP1	7.23809	green
LDB2	5.26951	tan
LDHD	0.356833	lightgreen
LDLR	0.176701	grey
LDOC1	4.35866	turquoise
LEPR	5.60645	turquoise
LEPREL1	0.26473	turquoise
LEPROTL1	4.72982	yellow
LGALS1	3.67526	pink
LGALS3BP	0.233283	grey
LGALS4	0.250367	grey
LGALS8	0.115843	yellow
LGALS9	0.271036	grey
LGI2	2.73569	turquoise
LGMN	0.692953	cyan
LGR4	0.113064	grey
LHFP	7.4269	red
LHFPL2	0.545792	cyan
LHX6	2.77903	tan
LILRB4	5.89722	cyan
LIMA1	0.209395	grey
LIMCH1	1.08103	salmon
LIMS2	52.7107	turquoise
LIN9	0.322076	magenta
LIPA	1.96304	cyan
LIPF	0.551011	darkorange
LITAF	0.561345	cyan
LIX1L	2.79214	turquoise
LLGL2	0.145433	turquoise
LLPH	0.214585	purple
LMBR1	0.869022	blue
LMBRD1	0.897318	greenyellow
LMCD1	0.578519	red
LMF2	0.391765	grey
LMNA	0.363367	grey
LMNB2	1.67293	brown
LMO3	27.8014	turquoise
LMOD1	58.4814	turquoise
LNX2	0.167076	yellow
LOC113230	0.153558	grey
LONRF1	0.0870775	grey
LOX	1.03163	pink
LOXL1	3.0906	pink
LPAR1	1.80649	red
LPAR2	0.190625	grey
LPCAT4	0.336093	lightgreen
LPHN2	1.52601	salmon
LPP	42.2504	turquoise
LPPR4	1.7944	red
LRCH2	35.1077	turquoise
LRCH4	1.07317	midnightblue
LRFN4	1.01067	grey
LRG1	0.0384787	grey
LRIG1	6.71089	turquoise
LRMP	12.9213	black
LRP5	0.131427	grey
LRP8	0.192778	grey
LRPPRC	0.120775	magenta
LRRC1	0.0679043	tan
LRRC16A	1.06947	turquoise
LRRC17	0.186787	darkorange
LRRC25	5.38943	skyblue
LRRC32	3.76062	red
LRRC40	4.32363	yellow
LRRC42	0.393518	brown
LRRC45	2.03104	greenyellow
LRRC49	0.736238	turquoise
LRRC8A	0.136345	grey
LSM3	0.994391	white
LSM4	0.536595	magenta
LSM5	5.96352	yellow
LSR	0.139281	turquoise
LST1	2.26134	cyan
LTA	7.06474	black
LTB4R	3.26782	greenyellow
LTBP4	1.94054	turquoise
LTBR	0.562408	grey
LTC4S	2.41954	red
LUC7L2	0.0800995	grey
LUM	1.64701	red
LXN	0.198176	cyan
LY6E	0.179486	grey
LY6H	7.34825	salmon
LY86	8.53704	black
LY9	4.60478	green
LY96	1.80241	cyan
LYL1	9.90032	black
LYN	0.0336767	grey
LYPLA1	3.00908	blue
LYPLA2	0.874089	turquoise
LYPLAL1	0.913346	white
LYSMD2	0.31161	blue
LYVE1	0.40999	tan
LZTFL1	0.292418	turquoise
LZTS1	2.25015	salmon
M6PR	0.530703	blue
MACF1	28.5384	turquoise
MACROD1	0.0605508	turquoise
MAD2L1	3.77578	brown
MAD2L1BP	0.312177	paleturquoise
MAD2L2	0.318827	grey
MAEA	1.859	purple
MAFB	3.14935	cyan
MAFF	0.0226592	saddlebrown
MAGEA12	1.22537	grey
MAGEA3	1.26416	grey
MAGEA6	1.39245	grey
MAGEE1	5.94385	turquoise
MAGOH	0.163607	grey
MAL	0.441383	darkorange
MAL2	0.524745	blue
MALL	0.228773	grey
MAMDC2	29.9398	turquoise
MAN1C1	8.91123	turquoise
MAN2C1	1.31063	darkturquoise
MANBAL	0.346349	midnightblue
MANEAL	0.0295714	grey
MANSC1	0.697789	purple
MAP1A	20.0532	turquoise
MAP1B	36.0498	turquoise
MAP2K1	1.09638	blue
MAP3K1	0.592325	black
MAP3K11	0.744235	grey
MAP3K13	0.205827	grey
MAP4	1.92528	midnightblue
MAP4K1	14.998	black
MAP4K3	1.10613	blue
MAP7D1	18.8747	turquoise
MAPK10	9.26394	salmon
MAPK3	0.280677	grey
MAPK6	0.500622	blue
MAPK8IP3	1.25157	darkturquoise
MAPKAP1	0.360442	magenta
MARCKSL1	0.395544	turquoise
MARK1	0.796134	turquoise
MARK2	0.902547	grey
MARVELD2	0.200917	yellow
MARVELD3	0.483584	turquoise
MATK	0.707351	green
MBD6	0.681387	darkturquoise
MBNL1	4.08311	turquoise
MBNL2	2.475	yellow
MBOAT7	0.315061	grey
MCAT	0.853271	darkgrey
MCM10	3.19144	magenta
MCM2	2.49148	magenta
MCM3	0.667695	brown
MCM4	1.17566	brown
MCM7	0.8468	purple
MCM8	1.00465	magenta
MCTS1	3.38826	yellow
MDC1	0.0448822	paleturquoise
MDK	0.0543573	grey
ME2	0.46238	blue
MEA1	1.04796	paleturquoise
MED1	0.286914	grey
MED19	0.160244	grey
MED24	0.354656	grey
MEF2C	11.1292	turquoise
MEF2D	3.4022	turquoise
MEIS1	40.375	turquoise
MEIS2	2.65345	turquoise
MEIS3P1	0.287539	turquoise
MELK	3.86268	brown
MEOX1	5.19514	tan
MERTK	0.0287271	grey
METRNL	0.432161	grey
METTL5	2.39107	lightcyan
METTL7A	0.536133	yellow
METTL7B	0.0528532	darkred
MEX3D	0.244213	brown
MFAP4	4.76588	salmon
MFAP5	3.15755	red
MFGE8	1.66261	pink
MFSD1	0.407881	cyan
MFSD3	0.366512	turquoise
MGAT4B	1.29702	purple
MGP	7.32962	red
MGST1	0.0924739	grey
MGST2	0.0997141	grey
MIAT	0.354801	green
MICALL2	1.46309	greenyellow
MID2	30.6814	turquoise
MIPEP	0.321964	brown
MITF	1.58634	turquoise
MKKS	0.645103	skyblue
MKX	1.40367	turquoise
MLEC	0.207218	grey
MLLT11	0.157477	grey
MLLT6	0.631124	greenyellow
MLPH	0.204306	lightgreen
MLXIPL	0.172036	grey
MMACHC	0.36631	darkgrey
MMADHC	1.50287	lightcyan
MMD	0.327169	turquoise
MMP11	0.860283	pink
MMP12	0.0135677	grey
MMP2	3.44725	pink
MMP25	0.491447	saddlebrown
MMP3	0.146348	saddlebrown
MN1	13.4301	turquoise
MND1	2.63738	brown
MOCOS	0.124241	turquoise
MOGAT3	0.458902	darkred
MORF4L2	2.01058	blue
MORN2	0.345018	white
MOXD1	1.8465	pink
MPDU1	0.388177	turquoise
MPDZ	40.8265	turquoise
MPHOSPH8	1.06251	steelblue
MPP6	0.225455	brown
MPRIP	3.62905	salmon
MPST	0.282886	grey
MPZL2	0.120925	grey
MR1	0.383996	cyan
MRGPRF	46.0023	turquoise
MRPL11	0.0452335	grey
MRPL13	0.638256	blue
MRPL14	0.74178	paleturquoise
MRPL18	0.509726	brown
MRPL19	1.33966	yellow
MRPL2	0.264097	paleturquoise
MRPL20	0.668437	purple
MRPL21	0.0970631	grey
MRPL22	1.25343	white
MRPL23	0.250957	turquoise
MRPL24	0.0320048	royalblue
MRPL27	0.139341	green
MRPL33	0.421955	white
MRPL36	0.422359	brown
MRPL39	1.03524	lightcyan
MRPL4	0.48108	darkgrey
MRPL42	0.520492	royalblue
MRPL44	1.17972	purple
MRPL45	0.737318	blue
MRPL47	2.02504	yellow
MRPL50	0.577346	brown
MRPS17	0.800768	brown
MRPS18A	0.706729	paleturquoise
MRPS18C	1.47082	white
MRPS2	0.639696	grey
MRPS25	0.248619	midnightblue
MRPS26	0.640231	magenta
MRPS27	0.23544	darkgrey
MRPS28	0.619751	blue
MRPS30	1.02408	royalblue
MRPS33	0.215132	lightcyan
MRPS34	0.338673	grey
MRPS35	0.0377182	grey
MRRF	0.739445	turquoise
MRTO4	1.82154	magenta
MS4A2	1.43953	red
MS4A4A	1.73314	cyan
MS4A6A	5.34375	cyan
MS4A7	1.80409	cyan
MSC	1.30877	salmon
MSI2	0.169367	brown
MSN	0.654544	green
MSRB3	55.9943	turquoise
MST1R	0.95931	grey
MT1E	1.01054	darkorange
MT1F	1.64283	darkorange
MT1G	1.93093	darkorange
MT1H	1.74461	darkorange
MT1M	1.43327	darkorange
MT1X	1.55114	darkorange
MT2A	0.422309	darkorange
MTBP	1.49761	magenta
MTF2	0.730803	steelblue
MTFR1	0.287613	blue
MTG1	0.620061	grey60
MTHFD1	1.13466	brown
MTHFD2	1.03358	royalblue
MTMR11	0.0961664	grey
MTSS1	0.0519044	grey
MTX1	0.424171	brown
MTX3	1.42899	turquoise
MUC1	0.159386	grey
MUC13	0.102484	darkred
MUC17	0.28106	darkred
MUC5AC	1.28522	lightgreen
MUTYH	5.94699	skyblue
MVD	0.350718	grey
MVP	0.542059	grey
MX1	0.826486	darkgreen
MX2	0.259672	darkgreen
MXD1	0.0401818	lightgreen
MXRA5	1.02529	pink
MXRA7	52.795	turquoise
MXRA8	0.768915	pink
MYADM	5.93263	turquoise
MYB	0.106393	grey
MYH10	1.64184	pink
MYH11	21.4054	turquoise
MYH14	0.973563	grey
MYL6B	0.173117	grey
MYL9	37.5214	turquoise
MYLK	53.5041	turquoise
MYO19	1.15172	magenta
MYO1A	0.496538	darkred
MYO1C	0.335939	turquoise
[truncated: 1,601 more rows]

## Sheet: 3.module-trait_relationship
	Age		Sex		Location				pTstage				pNstage			AJCC_6th						WHO			Lauren_type		Recur
	>60	<60	Female	Male	Antrum	Body_fundus	Cardia_EGJ	Whole	pT_1	pT_2	pT_3	pT_4	pN_1	pN_2	pN_3	IA	IB	II	IIIA	IIIB	IV	WD_MD	PD	SRC	Intestinal	Diffuse
MEdarkred	0.062	-0.062	0.026	-0.026	0.046	0.013	-0.097	-0.029	0.073	0.047	-0.065	-0.026	-0.037	-0.004	-0.021	0.055	0.053	0.012	0	-0.038	-0.035	0.218	-0.193	0.011	0.063	-0.08	-0.099
MEdarkorange	-0.025	0.025	0.102	-0.102	0.077	-0.078	-0.006	0.004	0.108	0.009	-0.039	-0.029	-0.072	-0.019	0.045	0.087	0.021	0.079	-0.144	-0.014	0.065	-0.074	-0.039	0.122	-0.013	0.053	0.012
MElightgreen	-0.032	0.032	0.069	-0.069	0.065	-0.038	-0.017	-0.085	0.068	-0.151	0.11	0.08	0.012	-0.015	0.031	0.06	-0.101	-0.01	-0.009	0.024	0.052	-0.015	-0.04	0.083	-0.01	0.056	0.007
MEyellow	-0.047	0.047	-0.015	0.015	-0.047	0.048	-0.005	0.014	-0.021	0.044	-0.041	0.029	-0.017	-0.03	-0.087	-0.041	0.034	0.118	-0.019	-0.015	-0.129	-0.024	0.014	0.072	0.007	0.008	-0.015
MElightcyan	0.063	-0.063	-0.047	0.047	0.002	0.034	-0.049	-0.035	0.084	0.047	-0.07	-0.021	-0.016	-0.015	0	0.052	0.072	0.008	-0.034	-0.032	0	0.118	-0.019	-0.11	0.085	-0.196	-0.048
MEwhite	0.092	-0.092	-0.001	0.001	0.087	-0.047	-0.054	-0.058	0.163	0.028	-0.079	-0.015	-0.049	-0.055	0.024	0.116	0.068	0.064	-0.099	-0.066	0.037	0.123	-0.011	-0.152	0.112	-0.179	-0.01
MEblue	0.087	-0.087	-0.052	0.052	0.065	-0.005	-0.089	-0.058	0.143	0.066	-0.106	-0.033	-0.07	-0.032	0.028	0.096	0.108	0.042	-0.102	-0.052	0.03	0.202	-0.082	-0.163	0.159	-0.236	-0.048
MEpurple	0.101	-0.101	-0.021	0.021	0.072	-0.012	-0.075	-0.089	0.138	0.033	-0.073	-0.03	-0.038	-0.025	-0.002	0.1	0.073	0.015	-0.041	-0.044	-0.006	0.222	-0.113	-0.154	0.225	-0.235	-0.066
MEdarkgrey	0.156	-0.156	-0.002	0.002	0.075	-0.032	-0.049	-0.08	0.157	0.071	-0.119	-0.011	-0.062	-0.041	0.018	0.125	0.12	0.006	-0.052	-0.085	0.028	0.219	-0.076	-0.208	0.189	-0.258	-0.122
MEbrown	0.209	-0.209	-0.082	0.082	0.052	-0.031	-0.006	-0.082	0.136	0.162	-0.197	-0.034	-0.057	-0.026	0.02	0.098	0.173	0.003	-0.061	-0.102	0.035	0.283	-0.077	-0.304	0.211	-0.38	-0.153
MEroyalblue	0.178	-0.178	-0.095	0.095	0.065	-0.027	-0.033	-0.094	0.138	0.134	-0.168	-0.047	-0.064	-0.036	0.032	0.102	0.154	0.016	-0.068	-0.096	0.033	0.297	-0.098	-0.275	0.212	-0.35	-0.108
MEorange	0.113	-0.113	-0.124	0.124	0.073	-0.104	0.041	0.021	0.075	0.143	-0.153	-0.068	-0.051	-0.028	0.012	0.084	0.114	0.038	-0.07	-0.064	0.004	0.294	-0.131	-0.179	0.156	-0.215	-0.055
MEpaleturquoise	0.231	-0.231	-0.11	0.11	0.081	-0.086	0.03	-0.065	0.138	0.169	-0.204	-0.037	-0.038	-0.004	0.06	0.099	0.136	-0.021	-0.048	-0.09	0.063	0.371	-0.164	-0.285	0.254	-0.334	-0.055
MEviolet	0.176	-0.176	-0.042	0.042	0.067	-0.063	0.024	-0.083	0.013	0.031	-0.027	-0.042	0.008	0.018	0.027	0.027	0.018	-0.077	0.067	-0.044	0.041	0.194	-0.095	-0.223	0.238	-0.263	-0.086
MEgrey60	0.157	-0.157	-0.045	0.045	0.028	-0.043	0.042	-0.042	0.104	0.111	-0.146	0.016	-0.031	-0.016	0.025	0.084	0.095	-0.019	-0.004	-0.08	0.023	0.167	-0.034	-0.201	0.087	-0.186	-0.146
MEmagenta	0.199	-0.199	-0.06	0.06	0.042	-0.038	0.016	-0.059	0.11	0.18	-0.21	-0.011	-0.047	-0.017	0.018	0.08	0.154	0.01	-0.053	-0.095	0.028	0.236	-0.065	-0.279	0.178	-0.314	-0.175
MEsalmon	-0.158	0.158	0.046	-0.046	0.003	-0.007	-0.014	0.05	-0.106	-0.14	0.179	-0.042	-0.004	0.057	0.024	-0.082	-0.148	-0.012	0.013	0.077	0.053	-0.224	0.073	0.225	-0.156	0.287	0.243
MEpink	-0.04	0.04	0.051	-0.051	0.062	-0.035	-0.06	0.015	-0.137	-0.104	0.153	-0.029	0.025	0.063	0.047	-0.108	-0.154	-0.054	0.07	0.039	0.094	-0.074	-0.012	0.127	-0.044	0.113	0.192
MEturquoise	-0.197	0.197	0.018	-0.018	-0.04	0.024	0.002	0.068	-0.15	-0.147	0.198	-0.027	-0.005	0.075	0.016	-0.124	-0.146	-0.031	0.032	0.095	0.046	-0.253	0.111	0.236	-0.189	0.269	0.262
MEred	-0.182	0.182	0.059	-0.059	-0.021	0.033	-0.044	0.054	-0.121	-0.144	0.188	-0.041	0.017	0.038	0.038	-0.094	-0.146	-0.025	0.032	0.078	0.046	-0.245	0.093	0.242	-0.173	0.283	0.212
MEtan	-0.184	0.184	0.082	-0.082	-0.068	0.042	0.014	0.09	-0.122	-0.143	0.184	-0.024	0.003	0.034	0.036	-0.108	-0.12	-0.014	0.012	0.086	0.035	-0.332	0.142	0.259	-0.247	0.367	0.21
MEsaddlebrown	0.105	-0.105	-0.025	0.025	-0.016	0.006	0.022	-0.007	-0.032	-0.007	0.015	0.017	0.055	-0.044	-0.031	-0.012	-0.033	0.051	0.01	-0.046	0.002	0.014	-0.026	-0.021	0.033	-0.039	-0.104
MEdarkgreen	0.034	-0.034	0.007	-0.007	0.009	-0.043	0.082	-0.049	-0.029	0.078	-0.086	0.106	0.085	-0.096	-0.026	-0.048	0.063	0.051	0.024	-0.107	-0.002	-0.028	0.08	-0.148	0.037	-0.049	-0.142
MEblack	-0.181	0.181	0.014	-0.014	-0.113	0.058	0.084	0.054	-0.112	-0.053	0.091	-0.009	0.074	-0.018	-0.05	-0.082	-0.087	0.047	0.027	0.049	-0.064	-0.344	0.203	0.191	-0.246	0.312	-0.022
MEgreen	-0.152	0.152	0.011	-0.011	-0.123	0.054	0.11	0.051	-0.116	-0.045	0.08	0.012	0.067	-0.048	-0.026	-0.087	-0.069	0.058	0.019	0.014	-0.034	-0.355	0.214	0.164	-0.233	0.29	-0.026
MEcyan	-0.009	0.009	0.025	-0.025	-0.049	0.007	0.08	0	-0.097	-0.013	0.045	-0.004	0.056	-0.046	-0.001	-0.078	-0.042	0.048	0.002	-0.009	0.007	-0.169	0.097	0.028	-0.084	0.1	-0.023
MElightyellow	-0.008	0.008	-0.014	0.014	-0.093	0.016	0.146	0.001	-0.086	0.065	-0.044	0.057	0.068	-0.083	-0.038	-0.069	0.025	0.087	-0.009	-0.05	-0.037	-0.199	0.181	-0.012	-0.09	0.088	-0.131
MEskyblue	0.096	-0.096	-0.001	0.001	-0.021	0.038	-0.031	0.004	0.021	0.066	-0.067	-0.022	0.053	0.029	-0.049	0.035	0.013	-0.047	0.074	-0.013	-0.051	0.087	-0.062	-0.085	0.081	-0.145	-0.03
MEgreenyellow	0.053	-0.053	-0.016	0.016	-0.006	-0.028	0.064	-0.008	-0.05	0.012	-0.004	0.049	0.023	0.011	0.005	-0.027	-0.014	-0.048	0.078	-0.016	-0.004	0.021	0.001	-0.051	-0.003	-0.002	-0.069
MEmidnightblue	-0.036	0.036	-0.016	0.016	-0.068	0.015	0.082	0.045	-0.056	0.042	-0.033	0.061	0.023	0.009	0.005	-0.037	-0.02	0.005	0.023	-0.007	0	-0.117	0.105	0.014	-0.142	0.096	-0.059
MEdarkturquoise	-0.113	0.113	0.038	-0.038	-0.026	0.001	0.026	0.049	-0.096	-0.062	0.085	0.041	0.041	0.039	-0.046	-0.073	-0.064	-0.059	0.115	0.044	-0.06	-0.153	0.064	0.126	-0.138	0.195	0.005
MEsteelblue	-0.167	0.167	0.018	-0.018	-0.084	0.047	0.033	0.098	-0.096	-0.027	0.053	0.034	0.044	0.04	-0.033	-0.087	-0.058	-0.018	0.048	0.066	-0.046	-0.216	0.102	0.172	-0.216	0.225	0.045
